# Supplementary material for: Evaluation of repositories for sharing individual-participant data from clinical studies
Source: Trials. 2019 Mar 15;20:169. doi: 10.1186/s13063-019-3253-3 (PMC6420770; doi:10.1186/s13063-019-3253-3)
Supplement: Supplementary file 3 — List of excluded websites. (ZIP 35 kb) [file 13063_2019_3253_MOESM3_ESM.zip]

Archive with 2 entries (2 files):
- Additional file 3_revR1.docx
- Additional file 3R1.docx
