# Supplementary material for: Evaluation of repositories for sharing individual-participant data from clinical studies
Source: Trials. 2019 Mar 15;20:169. doi: 10.1186/s13063-019-3253-3 (PMC6420770; doi:10.1186/s13063-019-3253-3)
Supplement: Supplementary file 4 — Data underlying the results reported in the manuscript. (XLSX 88 kb) [file 13063_2019_3253_MOESM4_ESM.xlsx]

## Sheet: Additional file 4
Additional file 4: Dataset for Evaluation of repositories for sharing individual-participant data from clinical studies - Prepared September 2018, edited January 2019 (data collection based on publicly available information only)
A1	Name	1. B2Share	2. Data Repository for the University of Minnesota (DRUM)	3. Dryad Digital Repository	4. EASY (DANS, Nederlands)	5. Edinburgh DataShare	6. FigShare	7. ICPSR (Inter-university Consortium for Political and Social Research)	8. OSF, Open Science Framework	9. SND, Swedish National Data Service	10. UMIN, Individual Case Data Repository (Japan)	11. VIVLI	12. Zenodo	13. CancerData.Org	14. Project DataSphere	15. EBCTCG, Early Breast Cancer Collaborative Group	16. FreeBird, Injury and Emergency Research Data	17. ITN, Immune Tolerance Network TrialShare	18. Melanoma Molecular Map Project	19. National Data Archive on Child Abuse and Neglect	20. NIMH National Database for Clinical Trials Related to Mental Illness (US)	21. National institute of diabetes and digestive and kidney diseases (US)	22. NIH BioLINCC	23. PRO-ACT, Pooled Resource Open Access Clinical trials database	24. TBI-IMPACT (Traumatic Brain Injury)	25. WWARN: World Wide Antimalarial Resistance Network
A2	URL (website)	https://b2share.eudat.eu/	https://conservancy.umn.edu/handle/11299/166578	https://datadryad.org	https://easy.dans.knaw.nl/ui/home	http://datashare.is.ed.ac.uk/	https://figshare.com/	https://www.icpsr.umich.edu/icpsrweb/ICPSR/index.jsp	https://osf.io/	https://snd.gu.se/en	http://www.umin.ac.jp/icdr/	https://vivli.org/	https://zenodo.org	https://www.cancerdata.org/	https://www.projectdatasphere.org/projectdatasphere/html/home	https://www.ctsu.ox.ac.uk/research/ebctcg	https://ctu-app.lshtm.ac.uk/freebird/	https://www.immunetolerance.org/researchers/trialshare https://www.itntrialshare.org/login/home/login.view?returnUrl=%2Fproject%2Fhome%2Fstart.view%3F	http://www.mmmp.org/MMMP/public/trials/listTrials.mmmp	www.ndacan.cornell.edu/	https://data-archive.nimh.nih.gov/ndct	https://repository.niddk.nih.gov/home/	https://biolincc.nhlbi.nih.gov/home/	https://nctu.partners.org/ProACT	http://www.tbi-impact.org/	http://www.wwarn.org/
A3	Location	At present mainly the Forschungszentrum Jülich, Germany, and the Advanced data centre CSC in Kajaani (Finland). EUDAT is making it possible to users to choose their preferred storage provider from a selection of EUDAT centres in various European locations.	University of Minnesota (US)	Dryad, University of North Carolina, Durham, NC, USA; Dryad UK (British Library and Oxford University)	The Netherlands, DANS (Data Archiving and Networked Services) is the Netherlands Institute for permanent access to digital research resources. It is an institute of KNAW (Royal Netherlands Academy of Arts and Sciences) and NWO (Netherlands Organisation for Scientific Research)	University of Edinburgh	Global (started in the UK). Host organization Figshare (via Amazon web services) but can be integrated with local storage.	USA. ICPSR is a unit within the Institute for Social Research at the University of Michigan and maintains its office in Ann Arbor. ICPSR is legally considered a part of the University of Michigan.	Center for Open Science in Charlottesville, VA, USA	Main hosting is by the University of Gothenburg (but original copies are kept at the source institutions as well)	Japan University Hospital Medical Information Network UMIN Center, the University of Tokyo Hospital	Center for global Clinical Research Data, Harvard The Multi-Regional Clinical Trials Center of Brigham and Women's Hospital and Harvard	CERN (Geneva)	Medical Informatics and Knowledge Engineering team (MIKE) Maastro Clinic. MAASTRO Clinic is a radiotherapy institute that provides radiation therapy for various types of cancer for patients in Limburg and Masatricht, Netherlands	CEO Roundtable on Cancer, Inc., with no location. Though the area code of the contact is North Carolina.	Oxford, UK	Bank of Injury and Emergency Data - Hosted at the The London School of Hygiene & Tropical Medicine (UK)	National Institute of Allergy and Infectious Diseases - NIH - United States	No information: Coordinator: Simone Mocellin (University of Padova, Padova, Italy) simone.mocellin@unipd.it	Cornell university (United States)	National Institute of Mental Health - NIH (Maryland USA)	The National Institute of Diabetes and Digestive and Kidney Diseases (NIDDK) is based at the National Institutes of Health (NIH) Headquarters in Bethesda, Maryland. Other NIDDK offices are located in Phoenix, Arizona.	National Heart, Lung, and Blood Institute (NHLBI) - NIH	Prize4Life Israel & Neurological Clinical Research Institute, Massachusetts General Hospital.	Co-ordinating centre appears to be in Belgium (Antwerp). Other centres in Rotterdam and Edinburgh.	University of Oxford, Centre for Tropical Medicine and Global Health, UK Centre
A4	Self-description (extracts from web site)	B2SHARE is a user-friendly, reliable and trustworthy way for researchers, scientific communities and citizen scientists to store and share small-scale research data from diverse contexts. It is part of EUDAT, which has built an European sustainable cross-disciplinary and cross-national data infrastructure providing a set of shared services for accessing and preserving research data supporting mul…	DRUM is a repository for digital research data generated by U of Minnesota researchers, students, and staff. As part of the University Digital Conservancy (UDC), DRUM provides long-term digital preservation and open access to data. All data in the collection are curated to increase potential for access and are assigned a digital object identifier (DOI).	The Dryad Digital Repository is a curated resource that makes the data underlying scientific publications discoverable, freely reusable, and citable. Dryad provides a general-purpose home for a wide diversity of datatypes. Dryad’s vision is to promote a world where research data is openly available, integrated with the scholarly literature, and routinely re-used to create knowledge. Our mission i…	EASY is for sustainable and certified online archiving, publishing and downloading of research data. Are you looking for a place to archive and publish your research data safely and sustainably online? Or do you need access to thousands of existing datasets for reuse? Using the EASY online archiving system, researchers can deposit their own scientific data with ease, share them in a safe and last…	Edinburgh DataShare is a digital repository of research data produced at the University of Edinburgh, hosted by Information Services. Edinburgh University researchers who have produced research data associated with an existing or forthcoming publication, or which has potential use for other researchers, are invited to upload their dataset for sharing and safekeeping. A persistent identifier and s…	Figshare is a repository where users can make all of their research outputs available in a citable, shareable and discoverable manner. Figshare allows users to upload any file format to be previewed in the browser so that any research output, from posters and presentations to datasets and code, can be disseminated in a way that the current scholarly publishing model does not allow (https://figsha…	An international consortium of more than 750 academic institutions and research organizations, The Inter-university Consortium for Political and Social Research (ICPSR) provides leadership and training in data access, curation, and methods of analysis for the social science research community. ICPSR maintains a data archive of more than 250,000 files of research, mainly in the social and behavior…	Open Science Framework is a free, open source web application built to help researchers manage their workflows. The OSF is part collaboration tool, part version control software, and part data archive. The OSF connects to popular tools researchers already use, like Dropbox, Box, Github and Mendeley, to streamline workflows and increase efficiency.	SND is a national resource that facilitates access to new and existing Swedish research data within and outside of Sweden. SND’s primary role is to support the accessibility, preservation, and re-use of data and related materials. We accept research data and data descriptions from researchers in Sweden and internationally and ensure that data are stored securely in a way that allows them to be us…	The UMIN case data repository system was implemented by adding a function to the UMIN Clinical Trials Registry System. The aim of this system is to keep anonymized case data from clinical research conducted by individual researchers at the UMIN center, and to guarantee the content of the data to third parties. This system enables other researchers to inspect case data or to repeat statistical ana…	Vivli is an independent, non-profit organization that has implemented a global data-sharing and analytics platform to serve all elements of the international research community. Our mission is to promote, coordinate, and facilitate scientific sharing and reuse of clinical research data through the creation and implementation of a sustainable global data-sharing enterprise. The Vivli platform cons…	Zenodo in a nutshell: Research Shared — all research outputs from across all fields of research welcome. Discoverable — uploads gets a Digital Object Identifier (DOI) to make them easily and uniquely citeable. Communities — create and curate your own community for a workshop, project, department, journal, into which you can accept or reject uploads. Funding — identify grants, integrated in report…	CancerData is offering several datasets. They are grouped in collections and can be public or private. You can search for public datasets in the NBIA (National Biomedical Imaging Archive) image archives without logging in. The CancerData site is an effort of the Medical Informatics and Knowledge Engineering team (MIKE for short) of Maastro Clinic, Maastricht, The Netherlands. It offers a central,…	Project Data Sphere, LLC (PDS), an independent, not-for-profit initiative of the CEO Roundtable on Cancer's Life Sciences Consortium (LSC), operates the Project Data Sphere platform, a free digital library-laboratory that provides one place where the research community can broadly share, integrate and analyze historical, patient-level data from academic and industry phase III cancer clinical tria…	The EBCTCG involves almost all trialists worldwide who have done relevant randomised trials of the treatment of women with breast cancer. Several hundred research groups have shared individual patient data on more than 450,000 women in 400 randomised trials for meta-analyses that have produced definitive estimates of the effects of various treatments on time to recurrence, breast cancer death, se…	The FREEBIRD website aims to facilitate data sharing in the area of injury and emergency research in a timely and responsible manner. It has been launched by providing open access to anonymised data on over 30,000 injured patients (the CRASH-1 and CRASH-2 trials).	The Immune Tolerance Network (ITN) is a collaborative network for clinical research aimed to accelerate the clinical development of immune tolerance therapies. ITN TrialShare is a clinical trials research portal that was created to promote the sharing of information about ITN's clinical studies and specimen bio-repository with the scientific research community. TrialShare was developed by ITN wit…	The Melanoma Molecular Map Project (MMMP) is an open access, interactive web-based multidatabase dedicated to the research on melanoma biology and therapy. The aim of this non-profit project is to create an organized and continuously updated databank collecting the huge and ever growing amount of scientific knowledge on melanoma currently scattered in thousands of articles published in hundreds o…	National Data Archive on Child Abuse and Neglect (NDACAN) promotes scholarly exchange among researchers in the child maltreatment field. NDACAN acquires microdata from leading researchers and national data collection efforts and makes these datasets available to the research community for secondary analysis. NDACAN supports information-sharing through its Child Maltreatment Research List Serve an…	The National Institute of Mental Health Data Archive (NDA) is a collection of research data repositories including the National Database for Autism Research (NDAR), the Research Domain Criteria Database (RDoCdb), the National Database for Clinical Trials related to Mental Illness (NDCT), and the NIH Pediatric MRI Repository (PedsMRI). The NDA infrastructure was established initially to support ND…	The central repository collects samples and data from designated NIDDK studies, simplifies access to samples, and ensures that samples are stored under uniform conditions. This allows for additional studies to be conducted, enhancing the value of the research. Similarly, reposited datasets can be maintained, queried, and reconfigured to facilitate new analyses after a study's original data coordi…	Study datasets and/or biospecimens from numerous clinical and epidemiological studies are currently available as Open Period collections. Most of these have study datasets only; some have both study datasets and biospecimens; and others have biospecimens with limited vial characterization data but not full study datasets. These are available by application through the BioLINCC website, subject to…	Welcome to the Pooled Resource Open-Access ALS Clinical Trials Database PRO-ACT provides users with easy access to: Over 10,700 fully de-identified clinical patient records Placebo and treatment-arm data from 23 Phase II/III clinical trials Demographic, lab, medical and family history, and other data elements More than 10 million longitudinally collected data points	The IMPACT Project is focused on advancing knowledge of prognosis, trial-design and treatment in TBI. IMPACT has: a) developed and validated prognostic models for classification and characterization of TBI series b) participated in the development of standardization of data collection in TBI studies (common data elements). c) provided evidence based recommendations for improving sensitivity and e…	WWARN is a global platform that provides research evidence to support international efforts to fight antimalarial drug resistance.The WorldWide Antimalarial Resistance Network (WWARN)(link is external) – part of IDDO - is a collaborative research network that is assessing antimalarial drug efficacy by providing policy makers with the evidence needed to plan effective strategies to contain resista…
A5	ScientificScopeId	1: General scientific	1: General scientific	1: General scientific	1: General scientific	1: General scientific	1: General scientific	2: Social and health sciences	1: General scientific	6: Other	3: Clinical & Epidemiological studies	3: Clinical & Epidemiological studies	1: General scientific	5: Specified study or group of studies	5: Specified study or group of studies	5: Specified study or group of studies	5: Specified study or group of studies	5: Specified study or group of studies	5: Specified study or group of studies	5: Specified study or group of studies	5: Specified study or group of studies	5: Specified study or group of studies	5: Specified study or group of studies	5: Specified study or group of studies	5: Specified study or group of studies	5: Specified study or group of studies
A5bis	ScientificScopeDetails		No specific area of scientific interest. Clinical trial, clinical study or clinical research is not explicitly mentioned as data type instead human subject data, observational data and experimental data are among the defined data types.	Content must be associated with a published scholarly research Document. Most data in the repository is associated with peer-reviewed journal articles, but data associated with non-peer reviewed publications from other reputable sources (such as dissertations and books) is also accepted.	DANS concerns data generated or captured in academic research in any domain, with a strong focus on the humanities and the social sciences: the designated communities of the data archive.			ICPSR provides access to social and behavioral science research data.		Described as 'A domain-based repository with focus on research data from the social sciences, humanities, health science domain.'	All trials registered in the UMIN Clinical Trials Registry System	Clinical research data	Accepts data objects relating to all areas of scientific research.	Cancer	clinical research: historical, patient-level cancer phase III comparator arm data	Breast cancer	Injury and emergency medicine	Allergy & Asthma, Autoimmune Disease, Transplantation, Type 1 Diabetes	malignant melanoma	child abuse	Mental illnesses	diabetes, digestive diseases, kidney diseases	heart, lung, and blood diseases	Amyotrophic Lateral Sclerosis,	Traumatic Brain Injury only	infectious disease-malaria
A6	SourceScopeId	2: Continental	5: Institution or organisation	1: Global, no restriction	3: National	5: Institution or organisation	1: Global, no restriction	1: Global, no restriction	1: Global, no restriction	3: National	3: National	1: global, no restriction	1: Global, no restriction	3: National	1: Global, no restriction	1: Global, no restriction	1: Global, no restriction	3: National	1: Global, no restriction	3: National	3: National	3: National	3: National	1: Global, no restriction	1: Global, no restriction	1: Global, no restriction
A6bis	SourceScopeDetails	European organisations	As long as a University of Minnesota researcher is involved the data may come from any place.	No restrictions	The Netherlands. Apparently it accepts data from different countries	Edinburgh University researchers only	Access often arranged on an institutional basis, generating a separate context for citing, sharing, and discovering research data.	Only available to members. List of members available https://www.icpsr.umich.edu/icpsrweb/membership/administration/institutions		Sweden. Mainly managed by a consortium of Swedish universities.	Japan. This case data repository system is available for clinical trials registered at the UMIN Clinical Trial Registration System (i.e. trials issued with a UMIN trial ID).			Mainly researchers from Netherlands	Historical patient-level comparator arm data from phase III cancer clinical trials across all tumor types. In addition to the data set, the data provider will share the case report form template, data descriptors and study protocol.	UK based but collaborators are from any part of the world. List of collaborators available here: https://www.ctsu.ox.ac.uk/files/research/ebctcg-collaborators_9mar18.pdf	UK-based but potentially global. It has been launched by providing open access to anonymised data on over 30,000 injured patients (the CRASH-1 and CRASH-2 trials). Other studies do not seem to be present - at the moment - but the repository seems to be open to studies in the same disease / intervention area	United States (NIH based portal) but data are from other countries too	Coordinator based in Italy, members of the Scientific Board come from different continents http://www.mmmp.org/MMMP/import.mmmp?page=sc_adv.mmmp	USA	Mainly US. NDA accepts high-quality research data from a number of projects, regardless of funding source and location.	Mainly US	mainly US		International initiative lead by European university (+an US centre)	The WorldWide Antimalarial Research Network (WWARN) is global
A7	R3DataYN	1: Yes	1: Yes	1: Yes	1: Yes	1: Yes	1: Yes	1: Yes	1: Yes	1: Yes	1: Yes	2: No	1: Yes	1: Yes	2: No	2: No	1: Yes	2: No	1: Yes	1: Yes	1: Yes	1: Yes	1: Yes	1: Yes	2: No	1: Yes
A7bis	R3DataURL	https://www.re3data.org/repository/r3d100011394	https://www.re3data.org/repository/r3d100011393	https://www.re3data.org/repository/r3d100000044	https://www.re3data.org/repository/r3d100010214	https://www.re3data.org/repository/r3d100000047	https://www.re3data.org/repository/r3d100010066	https://www.re3data.org/repository/r3d100010255	https://www.re3data.org/repository/r3d100011137	https://www.re3data.org/repository/r3d100010146	https://www.re3data.org/repository/r3d100012003		https://www.re3data.org/repository/r3d100010468	https://www.re3data.org/repository/r3d100011086			https://www.re3data.org/repository/r3d100012213		https://www.re3data.org/repository/r3d100010276	https://www.re3data.org/repository/r3d100011036	https://www.re3data.org/repository/r3d100012481	https://www.re3data.org/repository/r3d100010377	https://www.re3data.org/repository/r3d100010834	https://www.re3data.org/repository/r3d100012215		https://www.re3data.org/repository/r3d100011924
A8	StartYear	2014	2014			2008	2012	1962		2008	1989	2018	2014	2010	2014	1983	2014	2013	2007	1988		2003	2008	2012	2003	2006
A9	MainFundingId	1: Public / academia	1: Public / academia	4: Other	1: Public / academia	1: Public / academia	1: Public / academia	1: Public / academia	4: Other	1: Public / academia	1: Public / academia	1: Public / academia	1: Public / academia	4: Other	2: Pharma industry	1: Public / academia	1: Public / academia	1: Public / academia	1: Public / academia	1: Public / academia	1: Public / academia	1: Public / academia	1: Public / academia	3: Public / academia and pharma consortium	1: Public / academia	4: Other
A9bis	MainFundingDetails	B2SHARE is provided by EUDAT which is co-funded by the European Commission and several partners (https://eudat.eu/partners). EUDAT was awarded a further € 19 million grant from European Union's Horizon 2020 programme.	Not a lot of details on financial structure. Apparently the repository is directly supported by the University of Minnesota	Dryad is a not-for-profit membership organization. Membership is open to any stakeholder organization, including but not limited to journals, scientific societies, publishers, research institutions, libraries, and funding organizations. There are three categories of membership: Sustainer ($5,000), Supporter ($1,000), Advocate ($500). Dryad acknowledges support from the following organizations: U.…	According to the “Collaboration Agreement” it is laid down that DANS is funded by KNAW (Royal Netherlands Academy of Arts and Sciences) and NWO (Netherlands Organisation for Scientific Research)	University of Edinburgh	Figshare was launched after receiving a Digital Science Catalyst Grant (2012); Now figshare has three ways to get funding. a) a fee for a premium product which gives researchers 20GB of private online storage space and private collaborative spaces for up to 20 research collaborators. b) Fees by publishers, because figshare enables publishers to host large amounts of the data behind their online a…	ICPSR revenue comes from three main sources: membership fees, grants and contracts, and Summer Program course fees.	Funded mainly by the Laura and John Arnold Foundation and others. In the last year raise around $11M USD	From 2018 under a new 5-year contract with the Research Council, SND is organised as a consortium with participation from six other universities beside Gothenburg. SND is an evolution of an earlier organisation, the Swedish Social Science Data Service (SSD), that had apparently exisited since the 1980s.	Cooperative organization for national medical schools in Japan, sponsored by the Ministry of Education, Culture, Science, Sports and Technology (MEXT) (ICDR started later).	Funders (https://vivli.org/about/funders/): Doris Duke Charitable Foubdation, The Leona M and Harry B Helmsley Charitable Trust, Laura and John Arnold foundation, PhRMA. In addition, fees are applied	Several funders: 1. European Commission via the OpenAIRE projects (FP7: OpenAIRE, OpenAIREplus, Horizon 2020: OpenAIRE2020, OpenAIRE-Connect and OpenAIRE-Advance). 2. CERN 3. Alfred P. Sloan Foundation 4. Donations via CERN & Society Foundation	Unclear	Funded by financial and inkind contributions from the CEO Roundtable on Cancer. CEO Roundtable on Cancer Members are AbbVie, Amgen, Inc., Astellas Pharma Inc., AstraZeneca, Avara, Bayer HealthCare Pharmaceuticals Inc., Boehringer Ingelheim USA Corporation, Bristol-Myers Squibb, Johnson & Johnson, Merck & Co., Inc., Novartis, Pappas Capital, Pfizer, Inc., Quest Diagnostics, RTI International, Sano…	The EBCTCG is funded only by the long-term support of the CTSU by the UK Medical Research Council and Cancer Research UK.	No information	The Immune Tolerance Network is sponsored by the National Institute of Allergy and Infectious Diseases, part of the National Institutes of Health. In November 2012, the ITN launched the TrialShare platform (https://www.immunetolerance.org/about-us/achievements)	MMMP is supported by PICCOLI PUNTI, an Italian non-profit association for melanoma research, ITALIAN MELANOMA INTERGROUP (IMI), a non-profit association for melanoma research, JOURNAL OF CANCER MOLECULES, an open-access peer-review Journal dedicated to molecular oncology, BIOLOGY-ONLINE.ORG, the site offers free resource for biology tutorials, dictionary, articles and forums	NDACAN is a project of the Bronfenbrenner Center for Translational Research located in the College of Human Ecology at Cornell University in Ithaca, NY. Funding is provided by the Children's Bureau, an office of the Administration for Children and Families (ACF), U.S. Department of Health and Human Services (HHS).	The NDA is co-funded or receives other resource contributions from several institutes and centers at the NIH, including: National Institute of Mental Health (NIMH) National Institute of Neurological Disorders and Stroke (NINDS) National Institute of Environmental Health Sciences (NIEHS) The Eunice Kennedy Shriver National Institute of Child Health and Human Development (NICHD)	The National Institute of Diabetes and Digestive and Kidney Diseases (NIDDK) is part of the United States National Institutes of Health, which in turn is part of the Department of Health and Human Services. NIDDK is approximately the fifth-largest of the 27 NIH institutes.	The NHLBI established the Biologic Specimen and Data Repositories Information Coordinating Center (BioLINCC) in 2008 to expand the utilization of two unique research resources: 1) NHLBI Biologic Specimen Repository (Biorepository), which has been managed by the Division of Blood Diseases Resources since 1975, 2) NHLBI Data Repository, which has been managed by the Division of Cardiovascular Scien…	http://www.marketwired.com/press-release/prize4life-announces-launch-pro-act-the-largest-als-clinical-trials-database-ever-created-1734004.htm Establishment of Prize4Life, a non-profit organization that created the PRO-ACT database in partnership with the Northeast ALS Consortium and the Neurological Clinical Research Institute at Massachusetts General Hospital, and with funding from the ALS Ther…	IMPACT was initially funded from 2003-2006 (IMPACT I). The IMPACT project was initiated in 2003 and is a collaborative venture between the University Hospital Antwerp, the Erasmus University Medical Center, Rotterdam, The Netherlands, the University of Edinburgh, UK and the Virginia Commonwealth University, Richmond, Va, USA with grant support from NIH-NINDS (RO1 42691). http://www.tbi-impact.org…	Bill & Melinda Gates Foundation, Exxon Mobil Foundation, France Diplomatie, The Special Programme for Research and Training in Tropical Diseases (TDR), UKaid (Department for International Development), US AID http://www.wwarn.org/about-us/wwarn-funding Mix of funders public / charity
A10	Repository sustainability	EUDAT funding by the EU has stopped and EUDAT has been created as a limited liability company under Finnish law (27 February 2018). The purpose of the new company is to operate on a non-profit basis to support European organisations working as part of the EUDAT Collaborative Data Infrastructure. It is planned that basic services will be provided by EUDAT Ldt. free of charge; but any special funct…	No details on financial structure and sustainability. The University Digital Conservancy is a program of the University of Minnesota Libraries that provides long-term open access to a wide range of University works in digital formats. Additionally, data producers sign a deposit agreement upon ingest granting the rights, not to the repository, but to the University of Minnesota’s Board of Regents.…	Dryad's governance and business model are designed to provide for long-term organizational stability and viability, ensuring that revenues from Data Publishing Charges (DPCs) cover the Repository's core operating costs (including curation, storage, and maintenance). Thus, long-term funding for Dryad is not dependent on a small number of grants, or the continued largesse of a single host instituti…	NWO and KNAW, the two major national research organisations of the Netherlands, have agreed to finance DANS for the period 2015 – 2025.	Appears to be an established service. Edinburgh DataShare is managed by the Data Library team within Information Services. It is a key component in the Research Data Roadmap, published by the University in October, 2012, which is work in progress to implement the University Research Data Management Policy, passed by Senate in May, 2011.	Figshare works together with funders that require open data. (see: https://figshare.com/blog/2015_The_year_of_open_data_mandates/143). This is increasingly becoming a mandate for receiving funding for securely hosting research data in the cloud, privately or publicly.	ICPSR commits to finding a successor to manage the data holdings in the event that ICPSR can no longer manage them. Succession planning has been a topic for the U.S. social science data archives that are part of the Data-PASS project. It is possible that the group would share responsibility for any of the partners’ holdings should it be necessary.	OSF is maintained and developed by the Center for Open Science (COS), a 501(c)3 non-profit organization. COS is supported through grants from a variety of supporters, including federal agencies, private foundations, and commercial entities (see: https://cos.io/about/our-finances/?_ga=2.161781884.1754472297.1526293238-1021803352.1526293238).	Appears to be part of a stable (in fact expanding) relationship between the Swedish Research Council and the University sector. New plan for 2018 - 2022), in response to a national strategy for data archiving and data sharing. Also involved as a long term partner in European infreastructures, e.g. CLARIN.	Although it is a national repository and has governmental back-up, there was no information about its sustainability (at least in English)	No detailed information but it is planned to support sustainability by fees for data upload and use of the protected analysis environment	Website states that: Items will be retained for the lifetime of the repository. This is currently the lifetime of the host laboratory CERN, which currently has an experimental programme defined for the next 20 years at least.	Unclear	Project Data Sphere, LLC, is an independent, not-for-profit initiative. No information about long term funding and sustainability.	Part of a long term, well established unit - functionality almost certainly going to continue for the foreseeable future.	No information	No detailed information (but likely to be covered by National Institute of Allergy and Infectious Diseases -NIH)	Unknown	NDA, no detailed info.	Although it is a NIH repository, there was no information about its sustainability.	Although it is a NIH repository, there was no information about its sustainability.	Although it is a NIH repository, there was no information about its sustainability.	no detailed information Funding from the ALS Therapy Alliance	Not clear if it is still operating - appears to be a project rather than a repository. Impact recommendations on brain injury CTs published in 2010. Common data elements published in 2011.	no information
A11	BusinessContinuityYN	1: Yes	1: Yes	1: Yes	1: Yes	1: Yes	1: Yes	1: Yes	1: Yes	1: Yes	0: Unknown	0: Unknown	1: Yes	0: Unknown	0: Unknown	0: Unknown	0: Unknown	0: Unknown	0: Unknown	0: Unknown	0: Unknown	0: Unknown	0: Unknown	0: Unknown	0: Unknown	0: Unknown
A11bis	BusinessContinuityDetails	B2SHARE service providers have signed a Memorandum of Understanding with the EUDAT consortium to keep data accessible for at least 2 years. In the unlikely event that the service will be terminated, the service provider has the obligation to announce this, and EUDAT guarantees to keep user's data archived and accessible for at least 2 years, and will assist in the migration of the data to other s…	Data housed in the Repository will be preserved at the appropriate level for at least 10 years following acceptance. Criteria for longer preservation periods will be established in accordance with University policy on research data management.	Dryad's participation in the DataONE network ensures that all its data will be available through other institutions if the Dryad organization ever dissolves. Dryad aims to maintain the integrity, availability and reusability of its Content over the long term. Procedures for preservationhttps://datadryad.org/pages/policies	In the event of termination of the NWO-KNAW Collaboration Agreement NWO and KNAW will make arrangements regarding the discontinuity or altered continuity of DANS. It is explicitly stated in this Collaboration Agreement that in the latter case KNAW and NWO will take over the responsibility for the data files archived at DANS and store these elsewhere “in the most responsible manner possible and un…	1. Items will be retained indefinitely. 2. The repository will try to ensure continued readability and accessibility: Items will be migrated to new file formats where necessary. ... 5. Items may be removed at the request of the author/copyright holder. ... 7. Withdrawn items are not deleted per se, but are removed from public view. 8. Withdrawn items' identifiers/URLs are retained indefinitely. 9…	Data will be retained for the lifetime of the repository. figshare has been working to establish a business model that supports sustainability of the research outputs hosted on figshare. Our publisher model requires an SLA statement guaranteeing 10 years of persistent availability. Figshare has a Preservation and Continuity of Access Policy stating that research data made public on figshare.com, …	ICPSR has a high-level policy (ICPSR Digital Preservation Policy Framework) in place that has been vetted and implemented and is developing a comprehensive set of lower-level and preservation-related policies. The ICPSR Digital Preservation Policy Framework documents that ICPSR has adopted normalization and migration as its primary preservation strategies and refers to our disaster planning progr…	COS established a $250,000 preservation fund for hosted data in the event that COS had to curtail or close its offices. If activated, the preservation fund will preserve and maintain read access to hosted data. This fund is sufficient for 50+ years of read access hosting at present costs. COS will incorporate growth of the preservation fund as part of its funding model as data storage scales. For…	The contract between the Research Council and University of Gothenburg states that the university shall have a Succession Plan. The Succession Plan (available only in Swedish, can be supplied by on request) states that if the funding for SND is withdrawn there should be a two-year period for closing down operations. The plan contains detailed instructions how to manage an orderly transfer of data…	An explicit committment for data continuity could not be found.	An explicit committment to data continuity could not be found in the public documents, "long term" no other info	Web site states that: In case of closure of the repository, best efforts will be made to integrate all content into suitable alternative institutional and/or subject based repositories.	No information	No information	No detailed information, however the initiative is expected to continue its activity in the long-term. It is stated: All data provided to the EBCTCG Secretariat remain the property of the trialist who supplied it, unless they transfer ownership to the EBCTCG Secretariat (e.g. on the retirement of the trialist).	No information	No detailed information (but likely to be covered by National Institute of Allergy and Infectious Diseases)	No information	No detailed information These files are stored on a secure server located at Cornell University which is backed up regularly	No information	No specific committment about data continuity could be found.	No detailed information (Through NIH)	No information	No information	No information
B1	UploadGuidelinesYN	1: Yes	1: Yes	1: Yes	1: Yes	1: Yes	1: Yes	1: Yes	0: Unknown	1: Yes	1: Yes	1: Yes	2: No	0: Unknown	1: Yes	2: No	1: Yes	1: Yes	1: Yes	1: Yes	1: Yes	1: Yes	1: Yes	1: Yes	2: No	1: Yes
B1bis	UploadGuidelinesLocation	Not a lot of information available specifically about the upload process, but before uploading the data, metadata fields have to be filled-in. The selection of fields that appear and whether they are mandatory or not depends on the chosen community. e.g. for the generic set title, description (and type) and open access are mandatory fields, while creator, license, publisher, embargo date and tags…	Relevant licenses for data stewarded by DRUM are: a Terms of Use policy, an End-User Access Policy, a University-wide Acceptable Use Policy, and when applicable, users are expected to follow the (optional) Creative Commons licenses applied to datasets by data producers. Data must be non-restricted data that DO NOT contain any private, confidential, or other legally protected information (e.g., pe…	Terms of Service: https://datadryad.org/pages/policies, and recommendations: Make sure your data are shareable Make sure your data are accessible Name files and directories in a consistent and descriptive manner Organize files in a logical schema Provide all files necessary to recreate the analyses in your publication Provide a description of all details relevant to the data package Further detai…	The depositor always enters into a licence agreement with DANS when depositing a dataset in EASY. By accepting the agreement, the depositor agrees with the provisions of the licence agreement that he or she is entering into with DANS as repository. The depositor grants DANS a non-exclusive licence to store his or her dataset and to make it available according to one of the standard access categor…	a) Submission policy available at https://www.ed.ac.uk/information-services/research-support/research-data-service/sharing-preserving-data/data-repository/service-policies/submission-policy b) Practical details on how to set up an account and then deposit data objects is at https://www.ed.ac.uk/information-services/research-support/research-data-service/sharing-preserving-data/data-repository/how…	Fairly basic guidelines. How to upload and publish my data: https://knowledge.figshare.com/articles/item/how-to-upload-and-publish-my-data How do I sign-up to figshare?: https://knowledge.figshare.com/articles/item/how-do-i-sign-up-to-figshare	ICPSR provides information and guidance online about the full package of information that should be deposited to facilitate data assessment and reuse. ICPSR also works with researchers before data deposit to ensure that the research data are fully documented and optimally usable, including by providing guidance on creating data management plans. The data upload policy is covered by the ICPSR depo…	Largely project management with links to other storage facilities as required. Each project and component can have its own set of files, allowing you to organize your files into meaningful groups like datasets or background research. Each file is also given a unique, persistent URL, meaning that it can be cited or linked to individually.	The process, including guidelines on providing metadata, the review process etc., is described at https://snd.gu.se/en/describe-and-deposit-data/how-it-works A formal agreement for deposition is used, in Swedish, but it is explained in English at https://snd.gu.se/sites/snd.gu.se/files/Explanation%20of%20agreement%20-%20deposition%20and%20access.pdf Also provides a list of Data Management Resourc…	Some information but not very much detail (in English). May be more detailed in Japanese. http://www.umin.ac.jp/icdr/pdf/repository_e.pdf	https://vivli.org/about/share-data/ Information not very detailed. To share your clinical trial dataset on Vivli the following elements will be required: Vivli Data Contributor Agreement – signed version and agree to the Data Use Agreement. External identifier for your trial dataset – for example, if the trial is registered in Clinicaltrials.gov, the NCT_ID for example or an identifier from anoth…	No real guidelines - data objects can be uploaded in their original state and usability, etc. is the responsibility of the data depositors.	No information	The Project Data Sphere platform has been designed to provide broad access. Required fields are collected to gain an understanding of the user community. Guidelines and are provided: https://projectdatasphere.org/projectdatasphere/html/resources For example: User Agreement How To Guide: Becoming an Authorized Usr How To Guide: Accessing and Downloading Dat Overview of Analytics Tools LOG IN TO VI…	Data is either created locally or requested directly from collaborators for meta-analysis. There are no access mechanisms to deposit to a repository directly. Data policy for the Early Breast Cancer Trialists’ Collaborative Group (EBCTCG) available https://www.ctsu.ox.ac.uk/research/ebctcg lndividual patient data supplied to the Early Breast Cancer Trialists’ Collaborative Group are held in confi…	Data will be accepted for upload if appropriate prior public registration was completed and at least one peer reviewed publication is completed. To upload a trial users first need to register and login, and will then see the Upload and Download links on the Data Sharing page.	Policies: https://www.immunetolerance.org/professionals/research/policies (Version 1.2 | July 15, 2013) Publications Policy Sample Sharing Policy Data Sharing Policy TrialShare Access and Usage Policy As an NIH-funded entity, ITN follows the NIH Data Sharing Policy and Implementation Guidance (http://grants.nih.gov/grants/policy/data_sharing/data_sharing_guidance.htm).	Basic information available at http://www.mmmp.org/IPD/home.ipd). Data can be entered in the IPD according to two main modalities: upload of single patient data directly performed by the user, and upload by the MMMP Team of patient series data provided by the user as a MS Excel file In the latter situation. MMMP data-managers will ensure proper data acquisition in the IPD.	A Contributor’s Guide to Preparing and Archiving Quantitative Data https://www.ndacan.cornell.edu/contribute-data/A_Contributor's_Guide_to_Preparing_and_Archiving_Quantitative_Data.pdf	A policy for the NIHM Data Archive (NDA) has been implemented. Broadly, a project submitting data to an NDA research cluster will need to complete and submit a Data Submission Agreement, and ensure that their data will be harmonized to the NDA Data Dictionary. Data cannot be uploaded until a corresponding data structure is defined in the Data Dictionary. NDA Policy and SOPs https://data-archive.n…	Sending Archive Study Data to the NIDDK Data Repository https://repository.niddk.nih.gov/pages/archive/ In general, the repository should receive all the data being collected in the study, provided that the subject has consented to having his/her data included in the repository (see: content - study data details). NIDDK has published a Data Sharing Policy in 2013. The NIDDK Data Sharing policy wa…	Very detailed information on data preparation availbale in Guidelines for Preparing Clinical Study Data Sets for Submission to the NHLBI Data Repository https://www.nhlbi.nih.gov/research/funding/human-subjects/set-preparation-guidelines	Clinical trials data were pooled from 16 completed phase II/III ALS clinical trials and one observational study. Over 8 million de-identified longitudinally collected data points from over 8,600 individuals with ALS were standardized across trials and merged to create the Pooled Resource Open-Access ALS Clinical Trials (PRO-ACT) database. The National Institute of Neurological Disorders and Strok…	Not applicable	Researchers who contribute data to WWARN will sign-up to the Terms of Submission. Within these Terms, contributors are asked to choose between two options of how decisions about data access are made: Option 1: Contributor-controlled access Option 2: Data access through an independent Data Access Committee (DAC) How to share data Find out how to contribute data to WWARN. http://www.wwarn.org/worki…
B2	UploadByWhom	B2SHARE is open to all researchers and scientists who are affiliated to research institutions, universities as well as to individual researchers (citizen scientists). Researchers who want to deposit research data must register as a mandatory requirement for the upload service.	Data must be authored by at least one University of Minnesota researcher with an active U of M Internet ID	Dryad welcomes data files associated with any published article in the sciences or medicine, as well as software scripts and other files important to the article. Content may only be submitted by an individual who represents and warrants that s/he is the creator and owner of the Content or otherwise has sufficient rights to be able to make the Content available under a CC0 Waiver.	No restricitions	Items may only be deposited by accredited members of the institution [Edinburgh University], or their delegated agents.	One can use an institutional user account; or as an individual one has to register. In the latter case the user must represent and warrant that he/she is an individual (i.e. not a corporation), enter a few details and accept the Terms & Conditions (see: https://figshare.com/terms).	Anyone may deposit/upload data, but ICPSR makes the final decision about what to accept into the archive and what to curate. An online form allows depositors to enter information about a submission using their Web browser and to upload files to ICPSR through a secure Internet connection	No restrictions	Mainly Swedish researcher. However, data from researchers outside Sweden may be accepted. SND accepts data from those representing a research ‘principal’, i.e. a governmental authority or a natural or legal person (such as a university or county council) responsible for the research conducted within their remit.	Investigators of all trials registered at UMIN, irrespective of location	Any individual or group with clinical trial data, who has permission to share the data, can list studies for sharing on the Vivli platform. All data contributors must sign and conform to the Data Contributor Agreement Vivli accepts qualified studies from any investigator, whether funded or sponsored by industry, an academic institution or non-profit organization.	Anyone may register as user of Zenodo (a Zenodo log-in is then provided or users can use a GitHub ID). All users are allowed to deposit content for which they possess the appropriate rights.	Not clear, it seems only data generated in the context of some projects (not only in the Netherlands).	Registered user of the Project Data Sphere database. Once one is a registered user, one can then apply, on behalf of the data owner, to be a data provider. Researchers/pharma in the field of cancer.	member of the Early Breast Cancer Trialists’ Collab. Group	Clinical trials from the field of trauma and surgery can be uploaded to Freebird. In order to upload a trial register and login are needed.	Apparently only researchers of ITN funded (or promoted) trials can store data, I checked several trial records and ITN is always among the collaborators	Not clear - MMMP mostly relies on the support from individual researchers who submit their scientific contribution either spontaneously or following formal invitation.	NDACAN accepts voluntary contributions of data from well-designed quantitative research studies (in the field of child abuse and neglect). NDACAN is the sole repository for a number of large, federally funded datasets (list here: https://www.ndacan.cornell.edu/contribute-data/A_Contributor's_Guide_to_Preparing_and_Archiving_Quantitative_Data.pdf) NDACAN also serves recipients of Childrens Bureau …	Any researcher who has acquired research data appropriate to an NDA-supported research cluster may request to submit data. Although NDCT was created by the NIMH, it also supports additional mental health-related clinical trial communities by accepting and sharing this data regardless of funding source.	Only significant NIDDK-funded studies designated by NIDDK will submit samples or data to the central repositories. NIH policy is that the unique resources developed through NIH funding are to be shared with the research community, to the extent that sharing of clinical data and materials is practical. Therefore, all current and complete multi-site NIDDK-funded studies should have a plan or should…	researchers from NHLBI funded-project	Not clear Data within PRO-ACT was "graciously" donated by the following organizations: Northeast ALS Consortium Novartis Regeneron Pharmaceuticals, Inc Sanofi Teva Pharmaceutical Industries, Ltd	Not clear	any researcher in the field of malaria
B3	UploadFormatsYN	1: Yes	1: Yes	1: Yes	1: Yes	1: Yes	2: No	1: Yes	0: Unknown	1: Yes	0: Unknown	1: Yes	2: No	2: No	1: Yes	2: No	1: Yes	2: No	2: No	1: Yes	1: Yes	1: Yes	1: Yes	1: Yes	2: No	2: No
B3bis	UploadFormatDetails	B2SHARE FAQ describe the rules for data upload: https://github.com/EUDAT-B2SHARE/b2share/wiki/B2SHARE-FAQ Any kind of data can be uploaded, which cannot be considered illegal in the real or digital world including content of child sexual abuse and extreme violence and racist material. Research data can be primary data or processed data, data as basis for a publication. The research data can be em…	The Data Repository accepts data files in all digital formats. The metadata are based on Dublin Core Element Set and incorporate all the applicable Dublin Core elements	Dryad hosts research data underlying scientific and medical publications. Most types of files can be submitted (e.g., text, spreadsheets, video, photographs, software code) including compressed archives of multiple files but some formats are preferred. All descriptive information must be in English. Guides to file format(s) at https://datadryad.org/pages/filetypes and https://datadryad.org/pages/…	DANS recommends or enforces the depositor to submit its data using preferred- or accepted data formats. Preferred formats are file formats of which DANS is confident that they will offer the best long-term guarantees in terms of usability, accessibility and sustainability. Depositing research data in preferred formats will always be accepted by DANS. The list of preferred formats published on the…	A list of recommended file formats is given at https://www.ed.ac.uk/files/atoms/files//recommended_file_formats-apr2015.pdf The metadata schme used is described formally at https://www.wiki.ed.ac.uk/display/datashare/metadata The PDF user guide, at https://www.ed.ac.uk/files/atoms/files/datashare-january2018.pdf, describes the various metadata requirements and how to complete the online metadata …	One can upload any file format; figshare accepts any file format and aims to preview all of them in the browser. How to upload and publish my data: https://knowledge.figshare.com/articles/item/how-to-upload-and-publish-my-data How to upload confidential files, linked files, embargoed files, and metadata records only: https://knowledge.figshare.com/articles/item/how-to-upload-confidential-files-li…	ICPSR publishes a list of preferred formats and encourages the community to comply with them; these include SAS, SPSS, and Stata files, as well as ASCII files accompanied with setup files. As ICPSR begins to take in other types of digital content like video and geographic information systems files, additional format requirements will be required. In general, the descriptive and structural metadat…	No information	File formats, prefered and accepted, are listed at https://snd.gu.se/en/describe-and-deposit-data/how-it-works/file-formats In general SND asks for formats that: a) are frequently used b) have open specifications c) are independent of specific software, developers or vendors	In the documentation no standards/guidelines for upload are mentioned. There is no specific information about file formats and metadata requirements, though CDISC is encouraged	Files contributed should be provided in a format that can be used by the standard statistical packages (SAS, STATA, Excel) used for analysis. Data sets are not required to be standardized; however, we highly recommend that data sets be made available in CDISC SDTM (Standard Data Tabulation Model) format to support the most efficient data aggregation, re-use and sharing. In the future, Vivli will …	User defined. There appears to be complete flexibility. The site states that All formats are allowed - even preservation unfriendly. We are working on guidelines and features that will help people deposit in preservation friendly formats." Metadata requirements are limited, but Users must specify a license for all publicly available files. Licenses for closed access files may be specified in the …	There seem to be no standards. The data that are offered can vary from documents, spreadsheets to (bio-)medical images and treatment simulations. Activities in the field of medical image analysis and data modelling are visible in a number of projects.	The Project Data Sphere initiative is open to historical patient-level comparator arm data from phase III cancer clinical trials across all tumor types. In addition to the data set, the data providers share the case report form template, data descriptors and study protocol. _x000D_ Data standards are in place within the Project Data Sphere database: the Clinical Data Interchange Standards Consort…	As required for particular studies - detailed specification supplied for particular fields, not necessarily specified formats for uploaded data objects	1. Trial Protocol: PDF format only. This should be a full protocol, not a summary. 2. Data Dictionary: PDF format only. This should contain a full description of all the variables (fields) in the data set and relevant coding, e.g. 0=Male, 1=Female. 3. Data Set: CSV format only. The trial data set should comprise columns (variables) and rows (each row a complete patient record). 4. Other document …	Data are very well structured, but a clear reference about the format for upload does not exist. They may be included in overarching NIH policies. ITN Data Sharing Policy https://www.immunetolerance.org/sites/files/ITN%20Data%20Sharing%20Policy%20v1.0%2020130724.pdf	Databases, Images, Plain text, Raw data, Standard office documents, Structured graphics; published info; molecular derangements demonstrated in human melanoma (only) and reported in the Biocards (automatic update).	NDACAN provides a template below to create a data management plan with language specific to archiving (Template for NDACAN Contributor Data Management Plan https://www.ndacan.cornell.edu/contribute-data/A_Contributor's_Guide_to_Preparing_and_Archiving_Quantitative_Data.pdf)	The NDA accepts clinical assessment and phenotypic data in both tab delimited and comma-separated value (CSV) formats. Imaging, genomics, and other rich data sources have more complex formats. For imaging data, the NDA supports DICOM, NIFTI, AFNI, MINC 1.0, MINC 2.0, Analyze, SPM, GE, Siemens, and MIPAV formats. For genomic or other -omic data, the NDA can accept only ASD and ASD-related omics da…	The materials needed for submission are: Study Data: data collected on forms, data resulting from lab tests, genotyping ,etc; Analysis data; Study Documentation; Study Forms; Sample and/or Image Linkage Files, if applicable. Data should be in SAS format, documents in PDF. More detailed information available at https://repository.niddk.nih.gov/pages/archive_requirements/ ... Please provide SAS dat…	Very detailed information on data preparation availbale in Guidelines for Preparing Clinical Study Data Sets for Submission to the NHLBI Data Repository and NHLBI Policy for Data Sharing from Clinical Trials and Epidemiological Studies https://www.nhlbi.nih.gov/research/funding/human-subjects/set-preparation-guidelines and https://www.nhlbi.nih.gov/grants-and-training/policies-and-guidelines/guid…	no information but for each type of information available, there are two files, a data file and a data dictionary file. Example of data structure https://nctu.partners.org/ProACT/Document/DisplayLatest/2	Not applicable	"Submit any file type using our easy, fast, secure online portal. WWARN data managers run automated transformation, analysis and reporting processes – you receive a complete report, data audit, and publication-ready results tables and graphs…."
B4	Deidentification Supported/ RqdYN	2: No	1: Yes	1: Yes	1: Yes	0: Unknown	1: Yes	2: No	0: Unknown	0: Unknown	0: Unknown	1: Yes	2: No	0: Unknown	1: Yes	0: Unknown	0: Unknown	1: Yes	0: Unknown	1: Yes	1: Yes	1: Yes	1: Yes	1: Yes	2: No	1: Yes
B4bis	DeidentificationDetails	There is no de-identification proces or check in B2SHARE. But although all metadata stored in B2SHARE are open, private information should not be publicly available. This is under the responsibility of the data depositor.	Data must be non-restricted data that DO NOT contain any private, confidential, or other legally protected information (e.g., personal identifiable information). DRUM aims to ensure that this certification by the depositor is true by inspecting each file deposited with specialized software (Identity Finder and Bulk Extractor) prior to acceptance, to detect any private or confidential information.…	Dryad does not allow any direct identifiers, but a dataset may contain up to 3 indirect identifiers. Direct identifiers include information such as a participant’s name, initials, email address and postal code. Indirect identifiers include information such as demographic, biological and geographic data that, if combined, might lead to identification (see more examples below). Researchers should o…	As a rule, datasets are not anonymised by DANS itself. Before the upload data should be checked by deppositors to remove privacy-sensitive information within the meaning of the Dutch Personal Data Protecting Act (http://wetten.overheid.nl/BWBR0011468/2016- 01 -01). Both data and description must be completely anonymized. DANS offers the additional option of storing data in their original non-anon…	De-identification does not seem to be discussed for DataShare.	The user must ensure they have removed any identifying information. Once he has selected a file to upload, he has to tick Make file(s) confidential. Please note, you must upload a file before the option to make a file confidential will appear. See: How to upload confidential files, linked files, embargoed files, and metadata records only: https://knowledge.figshare.com/articles/item/how-to-upload…	ICPSR can accept data with identifying information under conditions consistent with the consent of the study participants and the relevant Institutional Review Board (IRB) approval	No information	Unclear: The transfer agreement does require information on any personal information included in the data but it does not seem to require that the datasets are de-indentified. On the other hand, web site says SND only accepts fully anomymised data. To clarify.	Data must be anonymized. It is not allowed to upload personal information including medical record numbers. But the way to anonymise the data is up to the researcher and no check appears to be carried out.	Yes, vivli accepts only anonymous data. Vivli has a partner, Privacy Analytics, that can assist with anonymization that provides preferred pricing for Vivli data contributors and members	Responsibility is entirely that of the data depositors.	Not clear on the web site. The IPD data available should be de-identified but it is unclear who provides de-identification.	De-Identification Strategy Exampe SAS Macros for Data De-Identification see: https://projectdatasphere.org/projectdatasphere/html/resources	Identifying data will often exist but will not typically be made available to research collaborators. The processes for anonymisation of provided data will be as stated by the relevant study Steering Committee or Data Access Oversight Committee. The Access Agreement will contain confidentiality undertakings to further safeguard participants' privacy.	Instructions say: DO NOT INCLUDE ANY PERSONAL INFORMATION ABOUT THE TRIAL PARTICIPANTS (e.g. no names, patient initials, hospital ID number). The site says: For research involving samples or information from human participants, data must be managed and shared in a way which is fully consistent with the terms of the consent under which samples and data were provided by the research participants. I…	ITN TrialShare Privacy Policy The privacy policy available at: https://www.itntrialshare.org/itn/privacy.html?_dc=20130430 covers TrialShare userprivacy ITN is committed to ensuring the privacy of participants in its clinical trials. ITN TrialShare is operated in accordance with the Health Insurance Portability and Accountability Act of 1996 (HIPAA) Privacy Rule. Prior to public release of a stud…	No information	Supported by NDACAN staff member expert in data confidentiality issues and de-identification techniques. Protecting Confidentiality: information on identifiers, Common De-identification Strategies, https://www.ndacan.cornell.edu/contribute-data/A_Contributor's_Guide_to_Preparing_and_Archiving_Quantitative_Data.pdf	Data submitted to the NDA will be de-identified such that the identities of subjects cannot be readily ascertained or otherwise associated with the data by NDA staff or secondary data users (45 CFR 46). https://data-archive.nimh.nih.gov/ndct/s/sharedcontent/about/policy.html (Data submission) Protecting Research Participants (https://data-archive.nimh.nih.gov/ndct/s/sharedcontent/about/policy.htm…	No personal data should be sent to to the repository, and data may need to be transformed in some way to ensure that no personal identiifers are reposited. In general, the repository should only get limited data sets as defined under HIPAA regulations. In some cases, repository personnel may provide advice to Data Coordinating Centers on how to transform data to prevent transmission of protected …	Guidelines for Redaction of Data Sets for Submission to the NHLBI Data Repository available at https://www.nhlbi.nih.gov/grants-and-training/policies-and-guidelines/guidelines-for-preparing-clinical-study-data-sets-for-submission-to-the-nhlbi-data-repository Datasets must be redacted to remove personal identifiers and data collected solely for administrative purposes, and must conform to individu…	De-identified data from these trials were donated to the PRO-ACT database for research purposes only and under the explicit conditions that Prize4Life and all users of the data would maintain the anonymity of subjects and not attempt to discover the identity of any subject. In the rare cases where donated data was not already completely anonymized, donated data was further anonymized following th…	No explicit mention of de-identification	In order to ensure compliance with its legal and ethical obligations, WWARN/IDDO requires that all submitted Data have been obtained in accordance with any laws or regulations governing the collection and any other processing of Data that are applicable, including without limitation those in the country of Data origin. WWARN/IDDO requires that you anonymise the Data before submitting it to the Pl…
B5	QualityControlYN	2: No	1: Yes	1: Yes	1: Yes	1: Yes	1: Yes	1: Yes	0: Unknown	1: Yes	2: No	0: Unknown	2: No	2: No	0: Unknown	1: Yes	2: No	0: Unknown	1: Yes	1: Yes	1: Yes	1: Yes	1: Yes	0: Unknown	0: Unknown	1: Yes
B5bis	QualityControlDetails	None from B2Share	All data receive curatorial review and data that are incomplete or not ready for reuse may not be accepted in to the repository. All data in DRUM are individually curated at the data file. Staff review all incoming data files and apply specialized curation activities such as quality assurance, file integrity checks, documentation review, metadata creation for discoverability, and file transformat…	It is the shared responsibility of the submitter, the editors, and the reviewers to ensure the data are provided according to community standards. In some cases, journals provide explicit guidelines in their instructions to authors. Dryad curation personnel will provide submitter support and will review and curate content prior to and following publication, to confirm, amongst other things: a) th…	As a principle, the data producer is responsible for successfully documenting and depositing the data to the data archive. Although EASY is a self-archiving facility, at ingest datasets are checked and reviewed by the data archive staff to be sure they comply with legal and possibly ethical requirements. The depositor should provide the available documentation about the creation of the data, and …	Relatively limited quality control - the responsibility mostly remains with the depositors The administrator only vets items for the eligibility of authors/depositors, relevance to the scope of the repository, valid layout & format, and the exclusion of spam.	Figshare for institutions offers Data Curation and administrative workflows	After a data collection is deposited at ICPSR, a data archivist reviews the data and documentation, builds a study description, enhances the documentation, approves the data collection for distribution on the ICPSR website, and archives the data for long-term preservation. Data are extensively curated and undergo checks for undocumented codes, consistency, missing data standardization, etc. Chang…		Review is carried out but largely to ensure metadata is in place and formats are suitable: "Once you have submitted data writing and data files, these will be reviewed by your local research support unit or by SND, depending on where you deposited it. While the material is being processed, SND's data coordinator keeps you informed and may request further information and clarifications. Should any…	There is no control of the quality of the data. It is assumed that clicial trial system generates an adequate quality of the data.	no information	Quality control delegated entirely to data depositors			Data is reviewed to see if it matches requirements	No information	No detailed information but data are very well structured	The MMMP Scientific Advisory Board will review every contribution to ensure the scientific correctness of its content. Authors' contributions will be published in the MMMP website only after approval by the Scientific Advisory Board.	NDACAN evaluates the archiving suitability and feasibility of submissions on a case-by-case basis. In order to be considered for archiving, the dataset must have adequate documentation. Data management plan consultation and assistance provided. NDACAN works closely with data contributors to ensure that the documentation accurately reflects the study data and metadata. NDACAN staff will attempt to…	The NIH is implementing a two-tiered data control procedure for information and images submitted to the NDA. Such efforts help to ensure that the information submitted has undergone reviews for accuracy, completeness, and availability. The first level of quality control is performed by the researcher who certifies the accuracy of the information prior to submission. Additionally, all data undergo…	In order to ensure the transferred data are complete and valid, a Central Repository statistician will replicate selected tables from published results.	Once transferred, BioLINCC staff will review the submission to verify the transferred records and included study data variables, re-generate frequencies for comparison to those generated by the study staff, and review data sets for additional items that may need to be redacted or recoded.	no information - Commonsense data cleaning is performed on ALS Functional Rating Scale (ALSFRS) and laboratory data. Misspelled or synonymous names and units of measurement are merged, and units and text values are standardized. Unreadable or nonsense values (beyond the limits of physiologic possibility) are removed. Supplemental data on the Neurology Web site at Neurology.org includes detailed d…		In close collaboration with the contributor, WWARN staff transform submitted primary data sets of individual patient or parasite results into a standard format. The original data files, an audit trail of any changes made during curation and transformation, and the resultant data set are all available to the contributor and any individuals nominated by the contributor. Data managers work with cont…
B6	SizeControlYN	1: Yes	1: Yes	1: Yes	1: Yes	1: Yes	1: Yes	1: Yes	0: Unknown	0: Unknown	0: Unknown	0: Unknown	1: Yes	0: Unknown	0: Unknown	0: Unknown	0: Unknown	0: Unknown	0: Unknown	0: Unknown	0: Unknown	0: Unknown	2: No	0: Unknown	0: Unknown	0: Unknown
	SizeControlDetails	The maximum file size for upload is of 10GB per file and 20GB per record. There is no limit to the number of files you can deposit in B2SHARE. Currently the service relies on the “fair share” principle as EUDAT intends to guarantee the availability of the service to everyone interested in depositing research data on this service.	Data are digital, and each file must not exceed 2 GB. Data collection projects that exceed 100 GB in size will require a consultation.	Ordinarily, one Data Package will consist of no more than 20 Gigabytes of Content, but Data Packages containing more than 20 Gigabytes of Content may be accepted and will incur an excess storage fee.	Files up to 100 MB can be easily uploaded to EASY. For larger datasets, it is recommended to make a ZIP file. Additional information can be found in 5: Uploading data files. A DANS data manager should be contacted before uploading (ZIP) files that are well over 100 MB.	Current individual file limit is 100GB, though any items over 20GB cannot be uploaded using the usual interface and require special arrangements with the information services staff.	Upload files up to 5 GB (see: https://figshare.com/features)	Most datasets are smaller than one gigabyte in size, but ICPSR can handle larger collections. In OpenICPSR there is a self-deposit package currently free for all users to share their data up to 2 GB limit.		No reference to limits found	No information about file size available. Only one file can be uploaded. Multiple files should be compressed.	no information	Total files size limit per record is 50GB. Higher quotas can be requested and granted on a case-by-case basis.		Specific details about any requirement and format used is provided in the data descriptor document.				No information	apparenlty no limits	No details could be found. There are some restrictions with respect to large datasets: The NDA is set up to accept omics, imaging, and neurosignal recordings data and results. Raw or nearly raw data received from research instrumentation (sequencers, MR scanners, EEG headsets) are also accepted and expected. These data are large, making them costly to copy and secure. Therefore, for those interes…	Unknown	apparently none			no information
B7	CostsToUploadYN	2: No	2: No	1: Yes	0: Unknown	2: No	1: Yes	1: Yes	2: No	2: No	0: Unknown	1: Yes	2: No	2: No	2: No	2: No	0: Unknown	2: No	0: Unknown	2: No	2: No	2: No	2: No	2: No	0: Unknown	2: No
B7bis	CostsToUploadDetails	Data uploads to B2SHARE and storage are free of charge for European scientists and researchers.	No costs	(https://datadryad.org/pages/paymentPlans). There are different options for annual costs. Subscription (Unlimited number of submissions for a fixed cost, annual fee based on $40 per published research article or $50 per published research article); Usage-based based on actual number of submissions: $95 prepid, $105 deferred. Dryad charges excess storage fees for data packages totaling over 20GB (…	no information	No costs	Figshare offers different services to different stakeholder types. The standard offering for individual researchers is free of charge, but more detailed and customised services aimed at publishers and institutions are charged according to scale and complexity. The pricing is detailed here: https://www.g2crowd.com/products/figshare/pricing For example: FREE (Private storage 1GB), $8 per month (Pri…	Partly yes/partly no. In OpenICPSR there are no costs for uploading with the self-deposit package (free up to 2GB limit). For the Professional Curation Package there is a quote - Full data curation emphasizing access tools for broader utilization and normalization of data and documentation to durable formats. This package is highly recommended by ICPSR. OpenICPSR for Institutions and Journals - i…	OSF service is free	The arrangements for upload explicitly state that 'Each Party shall bear its own costs and expenses and no additional grounds of payment or reimbursement are conferred by this Agreement.'	There is no information about costs for uploading data.	Costs per study for academic data contributors in 2018-19: Study ready for sharing and needs storage $2,000 Study ready for sharing and needs Storage and Independent Review panel $4,500	Content may be uploaded free of charge by those without ready access to an organized data centre.	Assumed that there are no costs.	There is no cost to access and use the Project Data Sphere platform or data https://www.projectdatasphere.org/projectdatasphere/html/resources/PDF/FAQ	No costs	No costs mentioned	However, costs for uploading and storage may be included in the grant application	No information	It is expected that a portion of your research budget be allocated to cover the archiving process. Funding agencies, such as the NIH, allow you to include data sharing expenses in your research budget.	Information about fees to upload data could not be found. The cost of data data submission for the depositor should be included in your direct costs of the grant, and the hourly rate calculation based only on salary and fringe benefits. Indirect costs are taken into account separately by your institution.	Indirectly, needs to be included in grants	No direct costs but it needs to be covered by grant	Data were donated - not applicable	Not applicable	no costs
B8	UploadContractYN	0: Unknown	1: Yes	1: Yes	1: Yes	1: Yes	2: No	1: Yes	0: Unknown	1: Yes	2: No	1: Yes	2: No	0: Unknown	1: Yes	0: Unknown	0: Unknown	0: Unknown	0: Unknown	1: Yes	1: Yes	1: Yes	1: Yes	0: Unknown	0: Unknown	1: Yes
B8bis	UploadContractDetails	No information	Contributors to the Digital Conservancy are asked to comply with the deposit terms by means of a deposit agreement. There are two agreements available: a) Deposit Agreement for Individuals (web form) or printable PDF - used by authors and/or their proxies who want to submit works to which they own the copyrights. b) Deposit Agreement for Organizations (PDF) - used by individuals authorized by an …	Terms of Service https://datadryad.org/pages/policies	The depositor always enters into a licence agreement with DANS when depositing a dataset in EASY. By accepting the agreement, the depositor agrees with the provisions of the licence agreement that he or she is entering into with DANS as repository.	Less a formal contract but a) the person depositiong the data objects must agree to the terms and consitions set out in the Depositor Agreement. b) the metadata and other descriptor fields completed by the depositor can specify an optional embargo period c) the metadata and other descriptor fields completed by the depositor can specify an optional licence arrangement (e.g. creative commons 4.0)	General agreement only (legal EULA)	The data upload policy is covered by the ICPSR deposit guidelines and form. The ICPSR Deposit Form stipulates that the depositor must have copyright in order to transfer to ICPSR the right to disseminate the data and obtains permission from the depositor for ICPSR to manage the data for purposes of distribution and preservation. Data files are uploaded securely through a web server. The Deposit F…	CENTER FOR OPEN SCIENCE, INC. TERMS AND CONDITIONS OF USE: https://github.com/CenterForOpenScience/cos.io/blob/master/TERMS_OF_USE.md All Users must accept the COS Terms of Use and Privacy Policy.	Yes a formal agreement is used, in Swedish, but it is explained in English at https://snd.gu.se/sites/snd.gu.se/files/Explanation%20of%20agreement%20-%20deposition%20and%20access.pdf	There seems to be no formal contract. A trial must be registered, then User ID and password are required to update the data (e.g. upload IPD).	A Data Contributor Agreement has to be signed	There is a basic Terms of Use document, which emphasises the responsibilities of the uploader, and includes statements like .... 3. The uploader shall ensure that their content is suitable for open dissemination, and that it complies with these terms and applicable laws, including, but not limited to, privacy, data protection and intellectual property rights. 4. All content is provided “as-is”. U…	No information	Data Contributors must: ? Register within the application ? Consent to the Project Data Sphere Data Use Agreement (bit.ly/PDSDUA) ? Consent to the Project Data Sphere Data Sharing Agreement (bit.ly/PDSDSA) ? De-Identify data based upon their defined processes and tools See: Data Sharing Agreement/Comparator Arm Data Sharing Agreement/Experimental Arm	EBCTCG data will be used for the purposes of medical research only and within the constraints of consent under which the data were provided to the EBCTCG, and of contractual agreements between the study from which data are requested and its funders or external data sources	No information	May be part of the grant agreement	No detailed information Users should register here http://www.mmmp.org/IPD/registerClinicalCenter.ipd By going through the steps of this process your Institution will be registered in the IPD allowing the generation of an account for the principal investigator and the data-manager of your center.	NDACAN Contributor’s Agreement upon deposit of the dataset (no detailed information)	Broadly, a project submitting data to an NDA research cluster will need to complete and submit a Data Submission Agreement, and ensure that their data will be harmonized to the NDA Data Dictionary.	A material transfer agreement is intended for us when coded or unlinked biospecimens and associated data, are transferred to biologic specimen and data repository. Information about a specific data transfer agreement could not be found.	project level (generic - partial)	no information	Not applicable	Terms of submission rather than a contract http://www.wwarn.org/sites/default/files/attachments/documents/wwarn_terms_of_submission13sept17.pdf
B9	CostsToStorageYN	2: No	2: No	2: No	0: Unknown	2: No	1: Yes	0: Unknown	2: No	2: No	0: Unknown	1: Yes	2: No	0: Unknown	2: No	2: No	0: Unknown	2: No	0: Unknown	2: No	2: No	0: Unknown	2: No	0: Unknown	0: Unknown	2: No
B9bis	CostsToStorageDetails	The basic B2SHARE service is free of charge for European scientists and researchers.	No costs	Not in additon to the costs paid on initial upload	no information	There does not seem to be any costs associated with storage	Figshare Pricing (see: https://www.g2crowd.com/products/figshare/pricing) FREE: Private storage 1GB File size limit 250MB Collaborative spaces 1 $8 per month Private storage 10GB File size limit 500MB $11 per month Private storage 15GB File size limit 500MB $15 per month Private storage 20GB File size limit 1GB 'Figshare for Institutions' is a simple and cost-effective software solution for acade…	No information	No costs	There does not appear to be any as reported in the statement about upload.	No information	There are costs for data upload and use of the protected anaylsis environment. Vivli is a non-profit entity supported by both data contributors and data requestors who contribute to the administrative costs of running the platform. Data requestors who request data that are accessed through the secure research environment are charged a nominal cost for use of the secure research environment after …	No mention of costs found	No information	Free, easy-to-use service, with favorable IP.	Not applicable		However, costs for uploading and storage may be included in the grant application	No information		No information about costs of storage could be found (it is assumed that there are no costs for storage).	Indirectly, needs to be included in grants	BUT to be covered by grant	no information	Not applicable	Data Contributors are the WWARN member institutions and their authorised representatives and any costs may be covered by them
B10	LengthOfStorageDetails	B2SHARE allows the long-term storage of data. EUDAT assumes that it is very unlikely that the B2SHARE service will draw to a close in the future.	Data housed in the Repository will be preserved at the appropriate level for at least 10 years following acceptance. Criteria for longer preservation periods will be established in accordance with University policy on research data management.	Effectively no limit	Preservation periods are not formally guaranteed in the Licence Agreement.	Storage is planned as indefinite	No limits	No information	No information	Appears indefinite	No information	no information	No restrictions found	No information	No limits indicated.	No information, apparently indefinite. Trialists can withdraw their data from the EBCTCG analyses at any time.	This project seeks to make data available in a highly portable format for as long possible.	No information, appears indefinite	No information	no information	No information	No information, appears indefinite	no information, appears indefinite	no information	Unknown	no information
C1	OpenAccessId	1: Yes	1: Yes	1: Yes	1: Yes	1: Yes	1: Yes	1: Yes	1: Yes	1: Yes	5: No	5: No	1: Yes	1: Yes	5: No	5: No	5: No	5: No	5: No	5: No	5: No	5: No	5: No	5: No	5: No	5: No
C1bis	OpenAccessDetails	In terms of datasets, one example found, and it may be a test file though it refers to a real trial (CRASH) https://b2share.eudat.eu/records/854899ba7fd94ac5abe5a767c4b8642f csv file, data dictionary available	The Data Repository is an open access repository and makes collection holdings freely available, worldwide. Data must be deposited for open access -- this means that visitors to the Data Repository site may download and reuse your data. Data that is not suitable for reuse should not be shared in the Data Repository (see embargo below). DRUM has only very few datsets of clinical trials.	99 data packages connected to clinical trials are stored; data mainly as excel tables; By default, all accepted Content is made public upon publication of the associated Document (but see note on embargoes below)	Applying the DANS General Conditions of Use depends on the access category that has been selected for a data file in EASY. Data files with access category Open Access (CC0 Waiver) can be downloaded and used by anyone, without any restriction. The General Conditions are not necessarily applicable to this access category.	Some of the International stroke trial data appears to be freely viewable and downloadable - in particular that from the early trials (data now superseded)	Free access to data. Figshare stores mainly clinical trial publications. But there are also other trial documenents, like, for example: IMPACT TRIAL Statistical and Health Economics Data Analysis Plan, Version 1.0. Data sets from a small number of studies are available.	The vast majority of ICPSR data holdings are public-use files with no access restrictions.	About 86 results and 27 files found connected with clinical trials data. For example: Cardiovascular Clinical Trial Data Sharing via the YODA Project When money talks: Judging risk and coercion in high-paying clinical trials Randomized clinical trial of patient satisfaction with traditional and simplified complete dentures A Clinical Trial of an Acceptance and Commitment Therapy (ACT)-Based Inter…	Under accessibility level 1a, the material is free and accessible for all to download. Example: Swedish election manifesto and party programme. Unclear if this applies at the moment to clinical study data but could possibly in the future - it is up to the depositor.	Public access is not possible.		14 studies listed when searching for clinical trials and open access regime, though 5 of these are annual summary reports	Open public access of de-idntified data.	Data Researchers must at first: ? Register within the application ? Consent to the Project Data Sphere Data Use Agreement. There is no open access.	Access governed by the Data Access and Sharing Policy for the Nuffield Department of Population Health (NDPH), University of Oxford, which includes CTSU. Unregulated access to study data is not possible.				Dataset title, abstract, and documentation are available from the Datasets page of the website (http://www.ndacan.cornell.edu/).	The NDA provides basic descriptive and aggregate summary information for general public use. Such summary information may include summary counts and general statistics on completed assessment instruments.				IMPACT database on TBI cannot as yet be made fully accessible in the public domain.	open acccess does not exist
C2	SelfAttestedAccessId	5: No	4: Unknown	5: No	1: Yes	5: No	5: No	1: Yes	4: Unknown	1: Yes	5: No	5: No	5: No	5: No	1: Yes	5: No	1: Yes	1: Yes	1: Yes	5: No	5: No	5: No	5: No	1: Yes	5: No	5: No
C2bis	SelfAttestedAccessDetails	1 example found of authenticated entry (but not self-attestation) https://b2share.eudat.eu/records/fb254c847e144020a3e50de65ef89a81 Login can be done using B2ACCESS ID, Social ID (Facebook, GitHub, Google) or organizational ID. More info https://eudat.eu/services/userdoc/b2access-usage			Data files with access categories Open Access for Registered Users can only be downloaded and used by registered users. The General Conditions are applicable. When registering, the user accepts the General Condition		Open access.	Some data are available to all users after registration (for example: https://www.openicpsr.org/openicpsr/project/100415/version/V1/view;jsessionid=9F8EF4DC14240F3A03A550EF1E6E3614. Others are available only to members https://www.icpsr.umich.edu/icpsrweb/ICPSR/studies/36174. There is a high granularity of access to different documents and datasets of the same study https://www.icpsr.umich.edu/ic…		Under accessibility level 1b, an SND account with email registration is required, to gain access to SND Online Analysis . In Analysis Online all studies are accessible for download. Used for social studies and governmental data rather than clinical study data. Under accessibility level 1c, someone requesting material has to place an order via the order form by filling in name, email address, poin…			Mechanisms for this do not seem to exist		Data Researchers must at first: ? Register within the application ? Consent to the Project Data Sphere Data Use Agreement (bit.ly/PDSDUA) ? A summary of initial research goals is requested during the user application process. Then, all authorized users have access to all datasets and all dataset elements. Currently, all datasets and all dataset elements can be downloaded from the Project Data Sph…		Users have to register with name and password. An URL must be clicked in order to activate an account for freeBIRD (email confirmation).	Simple registration (only email address required) https://www.itntrialshare.org/login/home/login.view?returnUrl=%2Fproject%2Fhome%2Fstart.view%3F After registration the user can navigate the contents and download data and documents. Charts and simple elaboration of data can be done directly on the website (Filtering & Sorting)	To clarify... Access to the IPD: Researchers interested in using the IPD must create an account using the application form that can be downloaded by clicking http://www.mmmp.org/IPD/registerClinicalCenter.ipd. The MMMP team will validate individual accounts. Types of IPD users: a) Data Manager: Once authorized by the MMMP Team, this user can enter and update and use data belonging to his/her own …			https://repository.niddk.nih.gov/pages/overall_instructions/ You must be a registered user on the NIDDK Repository website to access and use the data and sample request systems. To register: https://repository.niddk.nih.gov/wayf/	https://biolincc.nhlbi.nih.gov/requests/data-request/form/	Users must register and provide an analysis plan https://nctu.partners.org/ProACT/Account/Register Basic Login Information (for Access) User name Password Repeat password Security Question Security Answer II. Applicant Information First name Last name E-mail address Job Title Area Of Expertise How did you hear about PRO-ACT? III. Confirmation of validity of request Proposed Analysis/Research High…
C3	ManagedAccessId	1: Yes	1: Yes	1: Yes	1: Yes	1: Yes	1: Yes	1: Yes	1: Yes	1: Yes	1: Yes	1: Yes	1: Yes	5: No	4: Unknown	1: Yes	5: No	5: No	5: No	1: Yes	1: Yes	1: Yes	1: Yes	5: No	5: No	1: Yes
C3bis	ManagedAccessDetails	The only restricted access included for data is an optional embargo period. All metadata, except private information such as email addresses and phone numbers, are made publicly available. More types of restricted access, using the right access token as parameter in HTTP requests, may exist in the future.	Embargo period only: In some cases, an author may choose to control access to their work, for up to 2 years, by which end-user access is moderated through the authors’ permission (via email).	Limited to embargos: by default, all accepted Content is made public upon publication of the associated Document. If instructed by a Submitter, and if not disallowed by the Submission Integration preferences specific to the publisher of the Document (see http://datadryad.org/pages/journalLookup for a list of Submission Integration preferences by journal), the Repository will Embargo Publication o…	Restricted: request permission - Registered EASY users, but only after depositor permission is granted Example: https://easy.dans.knaw.nl/ui/datasets/id/easy-dataset:76994 "In order to process your application, the depositor of the dataset would like to know the following information. Title of research and Theme of research (Description of the research you are going to perform with the dataset.) …	The most recent data for the International Stroke Trial is under embargo until 2021. Before that date the data can still be requested, with the user completing an online form and giving the reason why they are requesting the data, after which the request will be considered. A data use agreement is available for download which states that any application must meet the following criteria: a) It is …	All uploads that are privately stored can only be accessed by the uploader when they are logged in. For research outputs uploaded to an account and stored privately or in work in draft a licence is not mandatory, as only the uploader can access it at this stage.	ICPSR offers three levels of access to data: public-use, restricted-use available via contract, and restricted-use available only onsite at ICPSR under secure conditions. All data are reviewed for disclosure risk and, when necessary, modified in consultation with the investigat	Normally open access to anonymous clinical trials data. But it is possible to restrict access. OSF is designed to support both private and public workflows. Users can keep projects, or individual components of projects, private so that only project collaborators have access to them.	Under accessibility level 2a the secondary user requires permission from the principal investigator under specific circumstances. An order form has to be completed, with name, email address, purpose and so on. SND contacts the principal investigator at specific circumstances (for example orders by students) for approval. The user must sign a form detailing conditions of use. Under accessibility l…	Data of trials can be downloaded when the researcher, who has registered the trial, has given permission. The person authorized to download is specified with an UMIN ID by the person who registered the trial (up to 3 persons can be specified)	Datasets contributed to Vivli may be made available via various levels of access – through download (after signing of a Data Use Agreement) or alternatively data contributors may opt for their data to be made available via a secure access environment only. Additionally, data contributors may opt for data requests to be reviewed by an independent review panel through our partnership with the Wellc…	Has discussed restricted data storage for trial data (in the context of Canadian research group). Closed, restricted and embargoed data access are all available. The site says files deposited under closed access are protected against unauthorized access at all levels, which indicates that they are available only to the data depoisitors. "Users may deposit restricted files with the ability to shar…		Not clear if the described process is for access to individual datasets or the repostory as a whole	Individual Patient Data are not in the public domain. Access to CONFIDENTIAL information is on a “need to know” basis. Electronic data are protected by any or all of the following: assigned log-ins, protected network areas and encryption. Physical CONFIDENTIAL information is kept in locked areas with no general access. Supplied data will not be shared with others outside the EBCTCG Secretariat wi…				Secondary analysts interested in using a dataset will first review the dataset title, abstract, and documentation available from the Datasets page of our website (http://www.ndacan.cornell.edu/). In order to gain access to the dataset, the analyst will complete the steps involved in requesting a dataset, as detailed on the dataset’s Order Dataset page. The steps for most datasets include the foll…	Qualified researchers can request access to shared data in NDCT. Access to subject level datasets submitted and stored in the NDA will only be provided for research purposes through the completion of the NDA Data Use Certification. For the majority of the data available in the NDA, Data Use Certifications will only be accepted from researchers who are sponsored by an institution registered in the…	Requestors need to provide the following forms: 1.NIDDK Data Request Online Form 2.IRB Clearance (or waiver) 3.Signed copy of the Data Use Certification (DUC) Agreement provided to you by NIDDK Central Repository Staff after submission of the Online Form Interestingly, all applications will be judged without regard to the geographical location of the applicant, although it is conceivable that the…	All requests undergo a review process that includes the qualifications of the researcher, availability and appropriateness of the biospecimens/data for the proposed research, and compliance with human subject regulations. Requests which are for data only are the most straight-forward. The researcher is prompted to provide a nickname for the request and for support information. The study to be req…	Some confirmation included in attestation process (?)		http://www.wwarn.org/about-us/governance-people/data-access-committee TDR, the Special Programme for Research and Training in Tropical Diseases, have appointed an independent Data Access Committee to support WWARN data contributors in making decisions on access to malaria datasets. The data access process is managed and reviewed by the independent Data Access Committee led by TDR But Third party …
C4	AnalysisEnvironmentId	3: No, but might in the future	5: No	5: No	5: No	5: No	5: No	4: Unknown	4: Unknown	1: Yes	5: No	1: Yes	5: No	5: No	1: Yes	5: No	5: No	5: No	5: No	5: No	5: No	5: No	5: No	5: No	1: Yes	4: Unknown
C4bis	AnalysisEnvironmentDetails	In the context of EOSC Hub, B2SHARE is being connected to TSD (Oslo). The use case for this scenario requires that users are willing to make the anonymized metadata available on a public repository. Progress to date unclear.				For the most recent International Stroke Trial data, states that in order to comply with UK NHS Information Governance, they are only permitted to give access to these data to on-site visitors, with remote access not currently available.		Approximately 20 studies are only accessible for analysis on-site at the enclave in the basement of the Perry Building in Ann Arbor. The data in the enclave contain highly personal information collected from, for example, prison inmates, victims of violence, or serious criminal offenders. See https://www.icpsr.umich.edu/icpsrweb/content/deposit/confidentiality.html. The extent to which this on-si…		Social studies and governmental data is available for online analysis (after the user has established a log-in) but not currently clinical study data. The data can also be downloaded - the analysis is not restricted to being online.		Site has a link to protected analysis environments	One does not seem to exist at the moment		Embedded SAS applications are provided. How To Guide: Creating and Running SAS Programs within the Project Data Sphere Platform: https://www.projectdatasphere.org/projectdatasphere/html/resources					Secure electronic data transmission to secondary users.			Data are made available to the requestor as secure transfers through the website, and the requestor is notified when the transfer link is activated (from Handbook)		"Access to the IMPACT database will be limited to use via on site facilities in the participating institutes in order to guarantee confidentiality to the original stakeholders. Relatively simple analyses requested by other investigators will be run by our research staff. For more complex analyses we will provide on site access to the database and will provide appropriate support where required. .…	Has combined curated datasets (or is planning to establish these). These can be identified though WWARN but not clear if these can be downloaded once permission received or need to be viewed / analysed on site.
C5	TotalNumberStudies	?	?	?	?	?	?	100	?	?	?	2800		?	?	200	2	30		27	?	?	130	23		198
C5bis	StudyDataDetails	Search engine very basic - impossible to search for clinical studies - the impression is that clinical trial dataset are very few		For example: Cumulative Hazard data (HPS DM) by Ruokoniemi P. et.al.: Name: Graph2a_nelson_data_Ruok….xlsx Größe: 852.1 Kb Format:Microsoft Excel 2007 Beschreibung: dataset-file For example: Contained in Data Package is data from the trial: Are statin trials in diabetes representative of real-world diabetes care: a population-based study on statin initiators in Finland. This is cumulative hazard …			Several CT data are accessable, for example: Menopause Study Plos One (08.05.2017): Data from a clinical trial investigating the effects of red clover isoflavone aglycones on menopausal symptoms, containing following data: Skin conductance derived Hot flush Intensity data, Menopause study.pdf(149.07 kB) Greene Climacteric Scale, Menopause2 study.pdf(239.37 kB) Self reported Hot flush intesity dat…	Archives are mainly related to social and behavioral sciences.	Data are in R format, SAS or Excle format, also in pdf, doc, html; datasets often in csv. Example Trial: Single dose ceftriaxone and metronidazole versus multiple doses for antibiotic prophylaxis at elective caesarean section in Mulago hospital: A randomized clinical trial. Archive of OSF Storage: (4th April 2018) Final CONSORT 2010 Checklist (2).doc , Mugisa -Kiondo- Namagembe - manuscript.doc, …	Much of the (limited) clinical trial data seems to be held only at the originating organisaiton rather than SND itself, so the SND web site effectively acts as a metadata portal. Most of the data relates to survey data and longitudinal study data from population studies, etc., in the social sciences. As described above there are a relatively few clinical trial data sets		There are different types of studies in vivli: a) studies with IPD in vivli b) vivli-listed studies provision by external providers c) studies provided on vivli partner platforms (not listed on vivli) It is unclear which studies are from which source. In the vivli webpage only the members are listed, consisting of pharma companies and academic institutions		Cancer data cancer, images, tumor treatment medicine, Computer Assisted Theragnostics CAT, radiotherapy, protocols, clinical and preclinical databases	De-identified control data, dictionary, protocols and CRFs. Breast cancer: 12 trials Prostate cancer: 21 trials Lung cancer 11 trials Colorectal cancer 7 trials Pancreas cancer 3 trials Kidney cancer 1 trials other cancers: 1 trials		CRASH: A large simple placebo controlled double-blind trial, among adults with head injury and impaired consciousness. A total of 10008 adults with head injury and a Glasgow Coma Score (GCS) of 14 or less within 8 hours of injury were randomly allocated 48 hour infusion of corticosteroids (methylprednisolone) or placebo. Primary outcomes were death within 2 weeks of injury or disability at 6 mont…	Each record is organized in Study overview, Data&Reports, Participants, Specimens	The IPD is a multicenter database, which gathers anonymized information about clinical and histopathological features as well as availability of biological material regarding patients with cutaneous melanoma enrolled by centers that participate in this project. This databank can be used as a clinical and/or research database for the single center as well as for sharing patient data within the fra…		NDA is set up to accept standard phenotypic data, imaging and other neurosignal recordings data, and genomic/pedigree data related to mental health on human subjects. The NDA has developed a data dictionary system allowing investigators to define additional data elements and measures.		Types of Data to be Included in Data Sets Submitted to the NHLBI Data Repository https://www.nhlbi.nih.gov/grants-and-training/policies-and-guidelines/guidelines-for-preparing-clinical-study-data-sets-for-submission-to-the-nhlbi-data-repository Clinical Trials – data sets should include baseline, interim visit, ancillary data, procedural based data, and outcome data, along with laboratory measure…		During IMPACT I, the collective of investigators collaborating on this research proposal extracted and merged individual patient data from three unselected prospective series and eight more selected therapeutic trials into the IMPACT database. These data sets include the largest prospective series and most extensive phase III trials, conducted to date in the field of moderate and severe TBI. The …	Presents data analyses based on individual patient data, thus enabling outputs from different studies across the world to be compared with greater confidence than is possible when comparisons are based on aggregated results from publications. Datasets now available for access include those which were used to produce results in the following manuscripts (examoles): Tesfay Abreha, Jimee Hwang, Kama…
C6	OtherCRDataObjectsId	3: No, but might in the future	1: Yes	1: Yes	1: Yes	1: Yes	1: Yes	4: Unknown	1: Yes	1: Yes	1: Yes	1: Yes	1: Yes	1: Yes	1: Yes	5: No	1: Yes	1: Yes	1: Yes	1: Yes	1: Yes	1: Yes	1: Yes	1: Yes	4: Unknown	1: Yes
C6bis	OtherCRDataObjectsDetails	All types of research data can be stored as so-called data objects, e.g. bit streams, raw data, spread sheets, documents, images. Data objects and collections from various disciplines are in B2SHARE. Currently no specific clinical trial objects were found.	Not very relevant because only a few studies are included.	Data packages are created for upload. A data package is the entire set of data files associated with one publication plus the metadata describing the combined set.	Not a lot of examples, however https://easy.dans.knaw.nl/ui/datasets/id/easy-dataset:71002/tab/2 has trial protocol	Protocol, eCRF template, publication, data dictionary	Objects include tables of 10 kb, results tables in docx with about 200 kb, trial publications in pdf, 500 kb - 2 MB, links to Dryad, i.e. several data types are accessable, see for example: https://doi.org/10.5061/dryad.3s6j7		Study plans, analysis plans, registration details, consent forms, publications to be found.	Usually metadata files ('code books'). In some cases questionnaires and other instruments used are available.	Registry data research plan, individual case data specification, individual case data	Data package – Protocol, anonymized individual participant-level dataset, data dictionary, statistical analysis plan are recommended at a minimum; additional elements including the annotated case report forms, clinical study report and the analysis ready datasets are optional.	Any relevant data objects can be uploaded by researchers.	Protocols (mainly treatment protocols)	De-identified patient data deposited, together with data dictionary, protocols and CRFs.		Data dictionary for CRFs.	Study overview, protocols, publications, abstracts, schedule of assessments.	The data collection includes a summary of the trials' characterisitcs.	Additional objects include study protocols, codebook(s), data collection instruments, related publications, interviewer guides, interim and final project reports, IRB approval and informed consent forms. NDACAN also produces a User’s Guide which describes the research project under which the data were collected.	"To help clarify contributed data, investigators can also upload/link relevant documentation describing the contributed data. In addition to project summaries, data collection methods and exclusion criteria can be made available. …"	Study documentation should be provided in PDF format, and include: Study protocol, manual of operations/procedures (MOP/SOP), study system user guide, if separate from MOP/SOP, for electronic data capture, bibliography of publications (in Word format).	Selected study documentation used to describe the study on the Data Repository website. Examples include Forms, Data Dictionaries, Descriptive Statistics, and the Study Protocol.	For every type of information available there is a data file and a dictionary file		Other data objects explicitly mentioned
D1	IdentifierApplicId	1: yes	1: yes	1: yes	1: yes	1: Yes	1: Yes	1: Yes	1: Yes	1: Yes	4: Unknown	1: Yes	1: Yes	1: Yes	3: No	3: No	3: No	4: Unknown	4: Unknown	1: Yes	1: Yes	3: No	4: Unknown	4: Unknown	2: No	2: No
D1bis	IdentifierApplicDetails	Every object deposited in B2SHARE is automatically assigned a PID, which is managed through the EUDAT B2HANDLE service. The PID is always shown on the web page for the data set.	Each data object version gets its own DOI and handle. The relationship between the versions is reflected in the URL of the handle and in the metadata fields of the data record. Data consumers can access all versions of the datasets in DRUM. On the web page of one version, the persistent identifiers of all the other versions are listed	Data files receive DOIs, assigned by the EZID service from the California Digital Library and registered by DataCite. The DOI for each data file is composed of the base DOI for the data package with the file number appended as "/1?", "/2?", etc. When a new version of a data package or data file are released, the DOI is updated with the suffix ".2?", ".3", etc.	Datasets in the data archive can be identified by three kinds of identifiers: a) internal Fedora identifiers for objects like datasets, files, and folders, b) external URN (persistent) identifiers for long-term identification of datasets within the national repository infrastructure, and c) external DOI (persistent) identifiers for citation of datasets	The data submission process creates a permanent record, a persistent identifier, and a suggested citation, to alow work to be formally attributed when re-analysed by others. The persistent identifier appears to be a DOI.	All research made publicly available on figshare gets allocated a DataCite DOI at point of publication.	ICPSR provides DOIs at the study level and downloadable data citations for use in publications based on analyses of the data. All files have unique IDs, and ICPSR expects to implement a comprehensive set of persistent identifiers for content at all levels. Versions numbers are incremented whenever a file is replaced.	In addition to its own unique, persistent URLs, OSF offers DOIs for user's public research. DOIs for public projects point to the current version of the project. OSF does not support DOI versioning at this time. The DOI and ARK identifier will be created and appear below the project title in the top left of the page.	After review on upload, the description of the material in SND's web catalogue is published, and the deposited data is provided with a DOI (Digital Object Identifier). Not clear if this also applies to related secondary documents.	The dataset is linked to a registered trial, which has a trial number. Uploaded files will be added under the old file with registered date. It is not clear whether there are identifiers specifically for the datasets (it seems not).	A DOI is assigned for completed research studies. Also uses external identifiers for trial datasets - for example, if the trial is registered in Clinicaltrials.gov, the NCT_ID (information directly from Vivli).	All uploads are given a DOI, if they do not have one already.	The site has introduced persistent identifiers for datasets using the DOI system, e.g. doi:10.17195/candat.2015.10.5. Previous material will gradually be converted to adhere to the new publication method. To mint and maintain our DOIs, DataCite is used.	Only internal identifiers are used, for example Unique Dataset ID nci-data-48 is an NCI provided dataset.	It appears that there are no identifiers applied.	It appears that there are no identifiers applied.	No information	No information	NDACAN Assigns a unique and persistent identifier to each dataset.	The NIMH Data Archive will provide a Digital Object Identifier (DOI) and web address for submitted data that has been associated with a specific publication (including publications that are still being drafted). The DOI can be issued in an inactive state allowing for it to be activated later (i.e., when an article is published). A NIMH Data Archive DOI should be included in any publication.	apparently it does not assign DOI	no information	no - data identifiers not clear if DOI is assigned to datasets and other docs		No explicit indication, not discussed in the otherwise comprehensive data management documents
D2	MetadataApplicYN	1: Yes	1: Yes	1: Yes	1: Yes	1: Yes	1: Yes	1: Yes	0: Unknown	1: Yes	0: Unknown	0: Unknown	1: Yes	1: Yes	0: Unknown	1: Yes	2: No	1: Yes	0: Unknown	1: Yes	1: Yes	2: No	1: Yes	1: Yes	0: Unknown	2: No
D2bis	MetadataApplicDetails	B2SHARE enforces the inclusion of metadata accompanying the uploaded data, to increase the value and facilitate sharing of the data. Metadata is defined in metadata schemas and includes generic metadata with default mandatory fields as well as fields defined for specific community.	The metadata are based on the Dublin Core Element Set and incorporate all the applicable Dublin Core elements. The DRUM metadata schema is published. DRUM records all provenance metadata in the form of authenticated user submission credentials, contact information, and timestamps Data are described by (search engine) Date of publication, Authors, Title, Keywords	Dryad stores Data Packages: the data files associated with one document plus the metadata describing each file and the combined set of files. Dryad supports the online input of metadata. The metadata incorporates elements from a variety of metadata schemes including Dublin Core, Darwin Core, the Data Documentation Initiative, Ecological Metadata Language, and PREservation Metadata Implementation …	Basically, providing Dublin Core metadata is obligatory for all depositions. Some metadata fields are obligatory, while the others are optional. DANS follows as much as possible the specifications of Qualified Dublin Core.	The metadata used is based on the Dspace schema A full description can be found here https://www.wiki.ed.ac.uk/display/datashare/metadata	Custom metadata schema is used at the point of data upload. The screen allows the user to edit all available metadata fields, including custom metadata fields and embargo/confidentiality details. In addition, Figmeta is a Community driven metadata schema.	The ICPSR Deposit Form requires a description of the data collection being submitted and this forms the basis of the metadata record, which is ultimately searchable and made available in both Data Documentation Initiative (DDI) XML and MARC formats. ICPSR has produced metadata records describing its holdings since the organization began in 1962. ICPSR study-level metadata records are available fo…	A JSON metadata schema has been developed for the Open Science Framework (OSF) https://osf.io/wur56/wiki/Schema (in beta at the time fo the survey)	A data depositor has to complete a form with basic details about the data, imposing an internal metadata scheme. Details include contact information, keywords, method of collection, a short study description, and the requested access level. Other relevant information, such as the project description, codebooks, and publications related to the data material can also be uploaded via the form.	There is no information about any metadata schemas used.	Vivli Data Contributor Quick Start available, but only after log in, therefore details unclear.	Metadata requirements are limited: Name, description, authors, and users must specify a license for all publicly available files. Licenses for closed access files may be specified in the description field.	OAI-PMH formatted metadata attached to some data objects, bibliographic records in particular.	The Clinical Data Interchange Standards Consortium (CDISC) Study Data Tabulation Model (SDTM) format is the recommended format to share data. Details on content metadata (e.g. define XML files) and provenance / discovery metadata not clear.	Not applicable to all types of data but in the document EBCTCG seventh cycle, 2016-20 variables and data format for trials of systemic therapy (https://www.ctsu.ox.ac.uk/research/ebctcg) there is the description of core variables that are required from collaborators. The EBCTG therefore defines field level metadata.		No details on schema but the structure is very well defined, thus it is likely that there is a reference metadata scheme (maybe at the level of NIH repository)	Unknown	Electronic study submission forms allow the data contributor to describe the data collection being deposited. The metadata elements required are described at: https://www.ndacan.cornell.edu/contribute-data/A_Contributor's_Guide_to_Preparing_and_Archiving_Quantitative_Data.pdf)	Data dictionary: a collection of all measures, instruments, and assessments currently harmonized in the NDA through the definition of a standard data structure. See https://data-archive.nimh.nih.gov/s/sharedcontent/share/the-data-dictionary.html	Application of a specific metadata schema/standard could not be found.	Structured records include details on the study, study consent, study population, available biospecimens	Data files should be acccompanied by a dictionary file, but no detailed information. See https://nctu.partners.org/ProACT/Document/DisplayLatest/2		Individual studies are listed (only 5). Otherwise data is restructured into a standardised form designed to allow searching across studies. There is metadata about the data items in the standardised form but not about the source materials themselves
D3	MetadataAvailableYN	1: Yes	1: Yes	1: Yes	1: Yes	1: Yes	1: Yes	1: Yes	0: Unknown	1: Yes	0: Unknown	1:Yes	1: Yes	1: Yes	1: Yes	2: No	2: No	1: Yes	0: Unknown	1: Yes	1: Yes	1: Yes	1: Yes	2: No	2: No	2: No
D4	MetadataViaAPIYN	1: Yes	1: Yes	1: Yes	1: Yes	2: No	1: Yes	0: Unknown	1: Yes	2: No	0: Unknown	2: No	1: Yes	1: Yes	2: No	2: No	2: No	2: No	2: No	2: No	1: Yes	2: No	2: No	2: No	2: No	2: No
D4bis	MetadataAPIDescURL	The API allows the retrieval of the files and metadata contained in all published records and communities and the creation of new or versioned records using community-defined metadata schemas. See https://eudat.eu/services/userdoc/the-b2share-http-rest-api	All metadata are available for (open) ingest by third parties (XML of via API).	Dryad's metadata application profile is based on the Dublin Core Metadata Initiative Abstract Model (DCAM) and follows the Dublin Core guidelines for application profiles. Various versions are downloadable: see http://wiki.datadryad.org/Metadata_Profile, and http://wiki.datadryad.org/images/8/8b/Dryad3.0.pdf	By means of the OAI-PMH protocol anyone can harvest the metadata in EASY.	Although the Dspace system can support an API - it supports both a REST API and the Open Archives Initiative Protocol for Metadata Harvesting (OAI-PMH) - the Edinburgh implementation does not mention an API at any point.	Figshare exposes all of its articles via OAI-PMH. Metadata is provided as rdf and stored in a file called metadata.jsonld. It is added to the oai call (see: http://figmeta.com).	States that ICPSR study-level metadata records are available for export in various formats but details about access via an API are unclear	SHARE 2.0 Metadata Schema, see: http://share-research.readthedocs.io/en/latest/. The SHARE API can be used to gain full access to the free, open dataset of research (meta)data collected by SHARE. SHARE v1 API Documentation is at https://osf.io/dajtq/	No mention of an API	There is no information about APIs.	No information is available on APIs (so far)	Zenodo currently offers two different APIs: a REST API, which includes support for uploading research outputs, and an OAI-PMH API, which allows the harvesting all or parts of Zenodo via the OAI-PMH protocol. The web site provides detailed instructions.	Supports the Open Archive Initiative Protocol for Metadata Harvesting (OAI-PMH). OAI-PMH is a set of six verbs or services that are invoked within HTTP. An XML file of all bibliographic records in OAI-PMH format is provided at https://www.cancerdata.org/oai?verb=ListRecords&metadataPrefix=oai_dc						No information	NDA provides access to a webservice for the Data Dictionary: https://ndar.nih.gov/api/datadictionary/v2/		No information			No mention of this - implies it does not exist
D5	AccessDetailsAvailYN	1: Yes	1: Yes	1: Yes	1: Yes	1: Yes	2: No	1: Yes	1: Yes	1: Yes	1: Yes	1: Yes	2: No	0: Unknown	1: Yes	1: Yes	2: No	1: Yes	1: Yes	1: Yes	1: Yes	1: Yes	1: Yes	1: Yes	2: No	1: Yes
D5bis	AccessDetailsURL	Basic, (mainly restricted to the use of different public re-use licences). Version1.1_1.pdf For B2SHARE the re-use of data is important in connection with researchers finding the right licence for their deposited data. Therfore, B2SHARE offeres the feature of a licensing wizard."	https://conservancy.umn.edu/pages/drum/policies/	Compliance with some basic usage rules	General DANS Conditions of Use https://dans.knaw.nl/en/about/organisation-and-policy/legal-information	When access is restricted (only rarely), users complete a simple online form and give the reason why they are requesting the data, after which the request will be considered. A data use agreement is available for download which states that any application must meet the following criteria: a) It is submitted by a bona fide research group (e.g. evidenced via CVs and the involvement of a qualified s…	Generally open access. But it is possible to generate private links to share private data. To share private data, one needs to generate a private sharing link.	ICPSR Terms of Use specify that data may not be redistributed and that users must not disclose the identities of research participants. The Terms of Use include information on penalties for noncompliance. ICPSR’s Restricted-use Contracts are agreements governing the use and protection of data that carry a risk of disclosure. These contracts use model language and are reviewed by legal counsel.	OSF Guides: http://help.osf.io Help page: http://help.osf.io/m/faqs/l/726460-faqs	Access types are clearly stated next to each resource listed in the site's catalogue. The process of completing a request form, when necessary, is clearly explained.	Data of trials can be downloaded when the researcher, who has registered the trial, has given permission. The person authorized to download is specified with an UMIN ID by the person who registered the trial (up to 3 persons can be specified).	Qualified researchers or teams may wish to request data through Vivli to conduct secondary analyses, test scientific hypotheses, assess reproducibility, conduct systematic reviews or reshape a trial in the planning stages. The access to IPD data is described in detail in the document "How-To: Requesting studies on vivli. First a Data Request Form has to be completed.	Almost all data is publicly accessible.	Does not apply - open access	How To Guide: Accessing and Downloading Da. See: https://projectdatasphere.org/projectdatasphere/html/resources/PDF/HOW_TO_ACESS_AND_DOWNLOAD_DATA	Comprehensive agreement available at https://www.ndph.ox.ac.uk/files/about/rdcadataaccessandsharingpolicy_2016-09-23.pdf	Not needed	TrialShare Access and Usage Policy https://www.immunetolerance.org/sites/files/ITN%20TrialShare%20Access%20Use%20Policy%20v1.2%2020130715.pdf User Guide available https://www.itntrialshare.org/guides/quickstart/finding-data.html?_print=1 Getting Started Overview Finding Data Graphing Data Working With Data (Filtering & Sorting) Downloading Data Participant Groups Specimens	The IPD query tool allows users to download the data belonging to their own center, as well as to know the summary data (including biospecimen availability) of all patients entered into the database.	https://www.ndacan.cornell.edu/user-support/user-support.cfm User Support Information NDACAN staff provides free support for users of the datasets it distributes	To promote the responsible use of shared data, all institutions and investigators seeking access must commit to comply with NDA policies and procedures by signing a Data Use Certification (DUC). The Data Use Certification form is available on all NDA sites and when complete can be submitted via email to the NDA. The NIH established a Data Access Committee (DAC) to oversee access to the data conta…	Requestors need to provide the following forms: 1.NIDDK Data Request Online Form 2.IRB Clearance (or waiver) 3.Signed copy of the Data Use Certification (DUC) Agreement provided to you by NIDDK Central Repository Staff after submission of the Online Form Interestingly, all applications will be judged without regard to the geographical location of the applicant, although it is conceivable that the…	REQUESTING BIOSPECIMENS AND DATA in the Handbook reports Documentation Required Based on Application Type Research Materials Distribution Agreement (RMDA) before data can be transferred	Database Access Request Application. Fill in this form to request a login. https://nctu.partners.org/ProACT/Account/Register	No information	Data will be made available for access when the revised technical, ethical and governance framework is in place. The data access process will be managed and reviewed by the independent Data Access Committee led by TDR, the Special Programme for Research and Training in Tropical Diseases. Requests to access the datasets currently available can be made by completing the Data Access Form. For reques…
D6	CostsToSecUserYN	2: No	2: No	2: No	2: No	2: No	2: No	1: Yes	2: No	2: No	0: Unknown	1: Yes	2: No	2: No	2: No	0: Unknown	2: No	2: No	2: No	2: No	2: No	2: No	2: No	2: No	2: No	2: No
D6bis	CostsToSecUserDetails			Long-term access to contents is at no cost to researchers, educators or students, irrespective of nationality or institutional affiliation. Dryad is able to provide free access to data due to financial support from members and data submitters.				There are fees to become a member or subscribe to ICPSR. Some ICPSR data are freely available for anyone to download from our website. These data are part of the topical archives at ICPSR and generally include data pertaining to criminal justice, health and aging, substance abuse and mental health, child care, and health and medical care. Other data, referred to as members-only data, can only be …	Free service	In general datasets and other data objects are delivered free of charge. Small administrative fees may be charged in some cases.	There is no information about costs for the secondary user.	If data that are accessed through the secure research environment users are charged a nominal cost for use of the secure research environment after a specified period of time (typically after 12 months of continuous use). Compute Charge (for 2018-2019): 1) Standard Research Environment: No charge, 365 days (may be paused to extend) $12/day after 365 days (Size of Compute Space and Tools: (2CPUx7G…			There is no cost to access and use the Project Data Sphere platform or data.					Datasets are freely available to qualified secondary analysts	There are no fees to access data stored within the ND, which is a resource funded by the NIH.	Information about costs for data access have not been found. Sample requests may be charged.	Biospecimens and datasets are provided free of charge to qualified investigators, with the exception of the cost of shipping biospecimens to the testing facility. Biospecimens are only made available if funds are available to perform the research.		but: If significant time and effort is required from our research staff, costs will have to be charged to investigators requesting analyses with the IMPACT database (http://www.tbi-impact.org/?p=impact/datasharing)
D7	DataFormatTypeId	1: No, any format may be found	1: No, any format may be found	1: No, any format may be found	1: No, any format may be found	1: No, any format may be found	1: No, any format may be found	2: Yes, data available in particular formats only	1: No, any format may be found	1: No, any format may be found	3: Other	3: Other	1: No, any format may be found	1: No, any format may be found	3: Other	3: Other	2: Yes, data available in particular formats only	1: No, any format may be found	1: No, any format may be found	2: Yes, data available in particular formats only	2: Yes, data available in particular formats only	2: Yes, data available in particular formats only	2: Yes, data available in particular formats only	2: Yes, data available in particular formats only	2: Yes, data available in particular formats only	3: Other
D7bis	DataFormatDetails	Files available for download are as uploaded.		Mainly Excel, but also csv and text files. There may be execptions, for example data from: Retinal capillary rarefaction in patients with type 2 diabetes mellitus by Jumar A, et.al.: is in SPSS (Statistical Package for the Social Sciences) sav format (PlosOne_beb.sav) Mammalian G6PC2 alignment by Al-Daghri NM et.al are using DNA alignment format txt based G6PC2 (phylip format).	Download of files (as uploaded) is possible	A large number of data formats are recommended, but essentially files are downloaded in the same form as they are uploaded.		ICPSR publishes a list of preferred formats and encourages the community to comply with them; these include SAS, SPSS, and Stata files, as well as ASCII files accompanied with setup files.	SAS, R, Excel, Word, pdf, html, csv	Depends on the format used to upload the data	No information on formats found.	Download possible? In the protected analysis environment researchers will have access to SAS, STATA, R, Python, Jupyter, and the Microsoft Office suite to enable analysis of shared data sets. It is assumed that the usual formats are provided but there is no explicit information in the public documents.	Formats found are exactly those uploiaded, and are entirely in the control of the data depositors.	The data that are offered can vary from documents, spreadsheets to (bio-) medical images and treatment simulations. Activities in the field of medical image analysis and data modelling are visible in a number of projects we are running. Please refer to the Links for more information. We found csv, spss, pdf, xlsx.	The Clinical Data Interchange Standards Consortium (CDISC) Study Data Tabulation Model (SDTM) format is the recommended format to share data. Though, most data sets are in csv. For example: A Phase III Prospective Randomized Trial Comparing Laparoscopic-Assisted Resection Versus Open Resection for Rectal Cancer contains following data formats: Data Dictionary: NCT00726622-D2-Data-Dictionary.pdf D…	Format will be as defined and used within the study / meta-analysis cycle	Only CSV for data, only pdf for documents	No detailed information, However in the instructions to download data it is stated: TrialShare data can be exported in a number of formats. To export a dataset: From a dataset, click “Export.” Choose an export option from the panel that appears. Click “Export” again to collapse the panel. The format you choose will determine whether the output is static (a “snapshot” of the data) or dynamic (outp…	Dependent on data	Preparing Data Files for Archiving Data files must be submitted in a readable format. The best formats are those readable by standard statistical software packages such as SAS, Stata, and SPSS. NDACAN also has expertise in relational databases which enables us to accept data in common database formats (MS Access, MySQL). Detailed information on file structure, format and data file elements https:…	It is assumed that the data are provided in the uploaded format. Information about download formats coud not be found.	This is not totally clear. Data are uploaded in SAS format and documents in PDF, so it may be expected that data/documents are availalbe in these formats.	The preferred format for the data is SAS; however, data prepared using any standard statistical software (i.e. SPSS, Stata) or as an ASCII text file, is acceptable.		Format as merged into the Impact database	Accepts patient, sample or assay-level data in almost any format. Data sets of individual patient or parasite results should be available in a standard format but most data access appears to be of the standardised datasets, through the WWARN explorer
